# Supplementary material for: Identification of crucial lncRNAs and mRNAs in liver regeneration after portal vein ligation through weighted gene correlation network analysis
Source: BMC Genomics. 2022 Sep 21;23:665. doi: 10.1186/s12864-022-08891-0 (PMC9490934; doi:10.1186/s12864-022-08891-0)
Supplement: Supplementary file 3 — Additional file 3: Table S1. [file 12864_2022_8891_MOESM3_ESM.xlsx]

## Sheet: black_M6.hub(1)
Supporting Table S1-Genes of module black-M6 with the absolute values of GS>0.5 and MM>0.9
ProbeName	kME	GeneSignificance	GeneSymbol	GeneID	Type
AB190508_P1	0.963672	0.927484	AB190508		lncRNA
AF030087_P1	0.968629	0.951085	AF030087		lncRNA
AF259786_P1	0.933988	0.942366	AF259786		lncRNA
AF503926_P1	0.972164	0.938026	AF503926		lncRNA
AF525412_P1	0.929114	0.851469	AF525412		lncRNA
AF536558_P1	0.936076	0.963283	AF536558		lncRNA
AJ005424_P1	0.916622	0.858279	AJ005424		lncRNA
AJ276833_P1	0.97995	0.941144	AJ276833		lncRNA
AJ312933_P1	0.928841	0.93332	AJ312933		lncRNA
AM712911_P1	0.98356	0.967345	AM712911		lncRNA
AY035343_P1	0.977468	0.952252	AY035343		lncRNA
AY136826_P1	0.989842	0.899278	AY136826		lncRNA
AY168780_P1	0.93424	0.902473	AY168780		lncRNA
AY383675_P1	0.917758	0.862109	AY383675		lncRNA
AY724537_P1	0.9144	0.897869	AY724537		lncRNA
BC081867_P1	0.967196	0.968439	BC081867		lncRNA
BC083847_P1	0.961919	0.916846	BC083847		lncRNA
BC083868_P1	0.903248	0.858254	BC083868		lncRNA
BC083884_P1	0.904659	0.86797	BC083884		lncRNA
BC086339_P1	0.935295	0.934318	BC086339		lncRNA
BC086405_P1	0.957837	0.852854	BC086405		lncRNA
BC086438_P1	0.923351	0.956767	BC086438		lncRNA
BC086528_P1	0.945245	0.877325	BC086528		lncRNA
BC087636_P1	0.905026	0.807849	BC087636		lncRNA
BC087722_P1	0.915433	0.886879	BC087722		lncRNA
BC088241_P1	0.980329	0.94648	BC088241		lncRNA
BC088245_P1	0.952767	0.970508	BC088245		lncRNA
BC088259_P1	0.917939	0.88206	BC088259		lncRNA
BC088302_P1	0.96984	0.991029	BC088302		lncRNA
BC088321_P1	0.913278	0.924178	BC088321		lncRNA
BC089891_P1	0.906473	0.936705	BC089891		lncRNA
BC089918_P1	0.9073	0.951021	BC089918		lncRNA
BC089931_P1	0.91937	0.900901	BC089931		lncRNA
BC089934_P1	0.996666	0.974117	BC089934		lncRNA
BC091187_P1	0.984213	0.9357	BC091187		lncRNA
BC091283_P1	0.911923	0.952257	BC091283		lncRNA
BC091288_P1	0.972807	0.933464	BC091288		lncRNA
BC091299_P1	0.967078	0.959929	BC091299		lncRNA
BC091383_P1	0.906486	0.83336	BC091383		lncRNA
BC091405_P1	0.939391	0.938378	BC091405		lncRNA
BC091425_P1	0.961037	0.914468	BC091425		lncRNA
BC091437_P1	0.996434	0.938228	BC091437		lncRNA
BC092601_P1	0.954976	0.965355	BC092601		lncRNA
BC092620_P1	0.977248	0.950773	BC092620		lncRNA
BC092648_P1	0.940795	0.891761	BC092648		lncRNA
BC097338_P1	0.942927	0.886587	BC097338		lncRNA
BC097988_P1	0.996036	0.983997	BC097988		lncRNA
BC098778_P1	0.940921	0.827821	BC098778		lncRNA
BC098779_P1	0.98725	0.986274	BC098779		lncRNA
BC098802_P1	0.919352	0.920181	BC098802		lncRNA
BC098809_P1	0.98841	0.974402	BC098809		lncRNA
BC098836_P1	0.92149	0.949926	BC098836		lncRNA
BC098867_P1	0.970768	0.926994	BC098867		lncRNA
BC099186_P1	0.976758	0.948444	BC099186		lncRNA
BC099201_P1	0.920595	0.927345	BC099201		lncRNA
BC099229_P1	0.967624	0.93108	BC099229		lncRNA
BC100148_P1	0.973712	0.92543	BC100148		lncRNA
BC100646_P1	0.939322	0.979436	BC100646		lncRNA
BC103629_P1	0.935984	0.984203	BC103629		lncRNA
BC103733_P1	0.921813	0.916602	BC103733		lncRNA
BC105866_P1	0.984713	0.974144	BC105866		lncRNA
BC107933_P1	0.953132	0.868434	BC107933		lncRNA
BC107934_P1	0.939597	0.857838	BC107934		lncRNA
BC158584_P1	0.947854	0.987715	BC158584		lncRNA
BC158675_P1	0.905807	0.80194	BC158675		lncRNA
BC158722_P1	0.983923	0.895196	BC158722		lncRNA
BC158784_P1	0.911487	0.85978	BC158784		lncRNA
BC158827_P1	0.904509	0.893654	BC158827		lncRNA
BC159439_P1	0.972164	0.923531	BC159439		lncRNA
BC160875_P1	0.976954	0.99049	BC160875		lncRNA
BC161971_P1	0.931191	0.849907	BC161971		lncRNA
BC166540_P1	0.934138	0.976575	BC166540		lncRNA
BC166546_P1	0.982926	0.976353	BC166546		lncRNA
BC166558_P1	0.904323	0.974599	BC166558		lncRNA
BC166806_P1	0.927966	0.934447	BC166806		lncRNA
BC168652_P1	0.923763	0.862805	BC168652		lncRNA
BC168682_P1	0.939667	0.934955	BC168682		lncRNA
BC168758_P1	0.997568	0.965348	BC168758		lncRNA
BC168842_P1	0.945954	0.930733	BC168842		lncRNA
BC169109_P1	0.988431	0.964129	BC169109		lncRNA
CUST_10000_PI421866198	0.997183	0.97984	LOC474154	474154	mRNA
CUST_10007_PI421866198	0.936768	0.884198	Ifna4	298205	mRNA
CUST_10012_PI421866198	0.915688	0.860406	Frmd3	298141	mRNA
CUST_10051_PI421866198	0.901423	0.838918	Ctnnal1	298019	mRNA
CUST_10069_PI421866198	0.970069	0.91079	Nr3c2	25672	mRNA
CUST_10092_PI421866198	0.950365	0.93985	Casc1	297720	mRNA
CUST_1010_PI421866198	0.958007	0.910111	Gtdc1	362129	mRNA
CUST_10117_PI421866198	0.960878	0.914715	Csgalnact2	297554	mRNA
CUST_10137_PI421866198	0.952819	0.9267	RGD1308470	362778	mRNA
CUST_10152_PI421866198	0.983735	0.947254	Unc5c	362049	mRNA
CUST_10188_PI421866198	0.935758	0.973011	RGD1309804	361751	mRNA
CUST_1019_PI421866198	0.92548	0.949869	Wdr25l	314443	mRNA
CUST_10190_PI421866198	0.920007	0.90899	RGD1310039	361747	mRNA
CUST_10226_PI421866198	0.982879	0.923157	LOC361309	361309	mRNA
CUST_10266_PI421866198	0.977428	0.976365	RGD1563706	362042	mRNA
CUST_10357_PI421866198	0.971443	0.984906	Prnp	24686	mRNA
CUST_10359_PI421866198	0.943391	0.937861	Muc20	303886	mRNA
CUST_10422_PI421866198	0.941133	0.940743	Pah	24616	mRNA
CUST_10423_PI421866198	0.905498	0.934363	LOC298062	298062	mRNA
CUST_10425_PI421866198	0.956611	0.873411	Il4	287287	mRNA
CUST_10456_PI421866198	0.941484	0.892381	Nefh	24587	mRNA
CUST_1046_PI421866198	0.930718	0.933442	Zfp574	308434	mRNA
CUST_10473_PI421866198	0.948552	0.909698	Map3k3	303604	mRNA
CUST_10476_PI421866198	0.935306	0.882701	Ei24	300514	mRNA
CUST_1049_PI421866198	0.957081	0.901704	Med4	306030	mRNA
CUST_10511_PI421866198	0.940616	0.926323	Snapap	295217	mRNA
CUST_10598_PI421866198	0.935281	0.980365	Sort1	83576	mRNA
CUST_10606_PI421866198	0.983777	0.967536	Znf287	303212	mRNA
CUST_10607_PI421866198	0.908029	0.96216	Slc5a10	303205	mRNA
CUST_10659_PI421866198	0.957296	0.954063	Htra1	65164	mRNA
CUST_10661_PI421866198	0.970891	0.894845	Htra2	297376	mRNA
CUST_10672_PI421866198	0.938506	0.939427	Geft	314904	mRNA
CUST_10695_PI421866198	0.912127	0.938215	Hrsp12	65151	mRNA
CUST_10705_PI421866198	0.942159	0.903612	H2afx	300668	mRNA
CUST_1075_PI421866198	0.951449	0.870332	Rsbn1l	311987	mRNA
CUST_10754_PI421866198	0.985915	0.917524	Lhx2	296706	mRNA
CUST_10786_PI421866198	0.949816	0.878528	Phpt1	296571	mRNA
CUST_10803_PI421866198	0.942862	0.870943	Abcc9	25560	mRNA
CUST_10814_PI421866198	0.950256	0.896345	Stxbp1	25558	mRNA
CUST_10831_PI421866198	0.980512	0.929388	St8sia3	25547	mRNA
CUST_10844_PI421866198	0.931769	0.905	Plagl2	296281	mRNA
CUST_10853_PI421866198	0.924461	0.926862	Rab12	25530	mRNA
CUST_10868_PI421866198	0.931917	0.889718	RGD1306816	296179	mRNA
CUST_10881_PI421866198	0.925663	0.971043	Lypla1	25514	mRNA
CUST_10935_PI421866198	0.911589	0.878546	Errfi1	313729	mRNA
CUST_10936_PI421866198	0.985539	0.969684	LOC313672	313672	mRNA
CUST_10937_PI421866198	0.962572	0.896422	Snip1	313588	mRNA
CUST_10946_PI421866198	0.931291	0.926026	Mbl1	24548	mRNA
CUST_10950_PI421866198	0.911783	0.950458	RGD1304952	312711	mRNA
CUST_10955_PI421866198	0.904507	0.879644	Zfp259	500989	mRNA
CUST_10992_PI421866198	0.906187	0.94234	Tarsl1	310672	mRNA
CUST_1100_PI421866198	0.904069	0.955576	Il23a	155140	mRNA
CUST_11012_PI421866198	0.941193	0.928001	Gls	24398	mRNA
CUST_11024_PI421866198	0.949728	0.877791	Fst	24373	mRNA
CUST_11027_PI421866198	0.991054	0.985222	RGD1306538	309000	mRNA
CUST_1106_PI421866198	0.907828	0.858394	Cfh	155012	mRNA
CUST_11071_PI421866198	0.986779	0.936856	RGD1307325	306469	mRNA
CUST_11112_PI421866198	0.938576	0.854027	C4bpa	24235	mRNA
CUST_11123_PI421866198	0.931597	0.82579	LOC500893	500893	mRNA
CUST_11160_PI421866198	0.962969	0.988799	Pdcd6ip	501083	mRNA
CUST_11206_PI421866198	0.960157	0.882067	Gosr2	64154	mRNA
CUST_11231_PI421866198	0.900552	0.814224	Lxn	59073	mRNA
CUST_11237_PI421866198	0.9417	0.891108	Klrg1	58975	mRNA
CUST_11262_PI421866198	0.981708	0.94255	Zfp260	53982	mRNA
CUST_11327_PI421866198	0.90274	0.782765	Lipf	50682	mRNA
CUST_11338_PI421866198	0.987055	0.923981	Zfp148	58820	mRNA
CUST_11363_PI421866198	0.969799	0.952767	Cyp4a12	266674	mRNA
CUST_11364_PI421866198	0.90236	0.93317	Atp6v0a1	29757	mRNA
CUST_11393_PI421866198	0.935162	0.957415	Ablim2	360958	mRNA
CUST_1144_PI421866198	0.954075	0.95666	Olr439_predicted	295710	mRNA
CUST_1145_PI421866198	0.921532	0.886137	Pou2af1	690528	mRNA
CUST_1146_PI421866198	0.970664	0.915672	RGD1309707	690516	mRNA
CUST_11482_PI421866198	0.915392	0.913551	Evi1	294924	mRNA
CUST_11501_PI421866198	0.910037	0.931204	LOC297530	297530	mRNA
CUST_11515_PI421866198	0.944615	0.948988	Urm1	311840	mRNA
CUST_11551_PI421866198	0.967976	0.983487	Ccni	289500	mRNA
CUST_11595_PI421866198	0.927873	0.886112	Rutbc3	362963	mRNA
CUST_11625_PI421866198	0.964774	0.958903	Grem2	289264	mRNA
CUST_11649_PI421866198	0.916292	0.960611	Tlr2	310553	mRNA
CUST_11669_PI421866198	0.940452	0.955295	F13b	289055	mRNA
CUST_11672_PI421866198	0.916002	0.898174	Srr	303306	mRNA
CUST_11680_PI421866198	0.980559	0.967559	Slc35f5	288993	mRNA
CUST_11696_PI421866198	0.923783	0.872039	Rfx1	288906	mRNA
CUST_11736_PI421866198	0.908107	0.955996	Vps37b	288659	mRNA
CUST_11739_PI421866198	0.922567	0.85426	Dhx37	288647	mRNA
CUST_11781_PI421866198	0.942925	0.883173	Galc	314360	mRNA
CUST_11805_PI421866198	0.973721	0.924986	Cggbp1	288353	mRNA
CUST_1181_PI421866198	0.979297	0.944041	Plcz1	497197	mRNA
CUST_11825_PI421866198	0.972641	0.981988	Dhx40	287595	mRNA
CUST_11886_PI421866198	0.983991	0.950641	Irak2	362418	mRNA
CUST_11890_PI421866198	0.973737	0.973625	Cacna1d	29716	mRNA
CUST_11920_PI421866198	0.909258	0.957376	Rab7	29448	mRNA
CUST_11974_PI421866198	0.973142	0.918945	Ampd3	25095	mRNA
CUST_12001_PI421866198	0.944732	0.903559	Btg2	29619	mRNA
CUST_12002_PI421866198	0.905599	0.959702	Btg1	29618	mRNA
CUST_12050_PI421866198	0.900663	0.860168	Myh6	29556	mRNA
CUST_12054_PI421866198	0.926547	0.934307	RGD1304726	303518	mRNA
CUST_12058_PI421866198	0.992359	0.921813	Rfx6	294395	mRNA
CUST_12068_PI421866198	0.972806	0.939061	Zfp280b	294343	mRNA
CUST_12084_PI421866198	0.91923	0.908333	Olr1737	405349	mRNA
CUST_12110_PI421866198	0.969302	0.964095	Papss2	294103	mRNA
CUST_12111_PI421866198	0.96592	0.967099	Slc10a2	29500	mRNA
CUST_1212_PI421866198	0.902332	0.879792	Med31	287475	mRNA
CUST_12123_PI421866198	0.913642	0.855128	Prr3	361788	mRNA
CUST_12178_PI421866198	0.92789	0.760048	Avpr1b	29462	mRNA
CUST_12205_PI421866198	0.915264	0.886875	Ubl4	293864	mRNA
CUST_12248_PI421866198	0.932272	0.961475	Rhod	293660	mRNA
CUST_12251_PI421866198	0.976245	0.996846	Cdv1	373066	mRNA
CUST_12277_PI421866198	0.964104	0.951792	LOC293589	293589	mRNA
CUST_12299_PI421866198	0.950651	0.904019	Cpxm2	293566	mRNA
CUST_12307_PI421866198	0.903604	0.880324	MGC72614	310540	mRNA
CUST_12310_PI421866198	0.937064	0.898251	Zfyve27	309376	mRNA
CUST_12335_PI421866198	0.959509	0.941897	Arl2bp	498910	mRNA
CUST_12339_PI421866198	0.904007	0.91631	Lrrc56	365389	mRNA
CUST_1234_PI421866198	0.990474	0.950522	Ppp1r3d	689995	mRNA
CUST_12385_PI421866198	0.92441	0.848917	Frk	79209	mRNA
CUST_12434_PI421866198	0.941455	0.916962	Senp7	288167	mRNA
CUST_12464_PI421866198	0.952142	0.992591	Hrasls	288025	mRNA
CUST_12484_PI421866198	0.932359	0.922532	Top3b	287930	mRNA
CUST_12489_PI421866198	0.920116	0.876294	Olr826_predicted	405213	mRNA
CUST_12511_PI421866198	0.922807	0.774919	LOC500990	500990	mRNA
CUST_12544_PI421866198	0.94859	0.925805	Supt4h1	287608	mRNA
CUST_12546_PI421866198	0.976754	0.934317	Mtmr4	287607	mRNA
CUST_12557_PI421866198	0.931887	0.909982	Sarm1	287545	mRNA
CUST_1256_PI421866198	0.974442	0.994039	Phf7	364510	mRNA
CUST_12665_PI421866198	0.995242	0.953887	Adora2b	29316	mRNA
CUST_12728_PI421866198	0.961069	0.944798	Paf1	361531	mRNA
CUST_12733_PI421866198	0.956546	0.901606	Hipk1	365895	mRNA
CUST_12757_PI421866198	0.962963	0.98037	Insc	293166	mRNA
CUST_12773_PI421866198	0.921746	0.919735	Sectm1b	287884	mRNA
CUST_12779_PI421866198	0.92526	0.909874	Sigirr	309106	mRNA
CUST_12788_PI421866198	0.927258	0.909862	RGD1560471	307398	mRNA
CUST_1279_PI421866198	0.949782	0.868652	Setd7	689954	mRNA
CUST_128_PI421866198	0.989437	0.93292	Sfxn3	65042	mRNA
CUST_12829_PI421866198	0.959817	0.923418	Aass	296925	mRNA
CUST_12841_PI421866198	0.954798	0.901392	Hpn	29135	mRNA
CUST_12847_PI421866198	0.924095	0.870556	Rasip1	292912	mRNA
CUST_12859_PI421866198	0.934519	0.954625	Tbc1d17	292886	mRNA
CUST_12878_PI421866198	0.938115	0.915577	Pomp	288455	mRNA
CUST_12909_PI421866198	0.947681	0.948085	Acad9	294973	mRNA
CUST_12912_PI421866198	0.932952	0.909302	Qpctl	292687	mRNA
CUST_12988_PI421866198	0.971763	0.945496	Brd4	362844	mRNA
CUST_13019_PI421866198	0.937363	0.861741	Olr1179_predicted	405158	mRNA
CUST_13087_PI421866198	0.922988	0.960222	Rnf145	287212	mRNA
CUST_13090_PI421866198	0.92903	0.933815	Foxi1	287185	mRNA
CUST_13118_PI421866198	0.917328	0.911822	Zfp263	287076	mRNA
CUST_13163_PI421866198	0.964334	0.920764	Litaf	65161	mRNA
CUST_13190_PI421866198	0.914997	0.970339	Notch1	25496	mRNA
CUST_13194_PI421866198	0.931367	0.974948	RGD1308076	300687	mRNA
CUST_13197_PI421866198	0.900848	0.917768	Sfrs18	297942	mRNA
CUST_13220_PI421866198	0.977253	0.939117	Zfp94	499095	mRNA
CUST_13229_PI421866198	0.956531	0.8938	Plekhh3	360634	mRNA
CUST_13236_PI421866198	0.928589	0.864517	Crp	25419	mRNA
CUST_13243_PI421866198	0.965775	0.913811	Pcsk1	25204	mRNA
CUST_13313_PI421866198	0.94889	0.92352	Agtrl1	83518	mRNA
CUST_13368_PI421866198	0.90384	0.899398	Sod1	24786	mRNA
CUST_13371_PI421866198	0.932562	0.950353	Bcl10	83477	mRNA
CUST_13383_PI421866198	0.936544	0.879785	Vom2r19	690729	mRNA
CUST_13432_PI421866198	0.936414	0.91459	Atp8b2	361984	mRNA
CUST_13434_PI421866198	0.941738	0.857266	Glt8d3	300173	mRNA
CUST_13442_PI421866198	0.94431	0.894924	Pmp22	24660	mRNA
CUST_13458_PI421866198	0.946628	0.84618	Pccb	24624	mRNA
CUST_13469_PI421866198	0.943709	0.937081	Vom2r11	292417	mRNA
CUST_13481_PI421866198	0.914206	0.958349	Nef3	24588	mRNA
CUST_13488_PI421866198	0.940608	0.851764	Magee1_predicted	317232	mRNA
CUST_13498_PI421866198	0.949259	0.938471	RGD1307418	291955	mRNA
CUST_13507_PI421866198	0.958506	0.933604	Tox3	291908	mRNA
CUST_13521_PI421866198	0.951198	0.913506	Cyp2u1	310848	mRNA
CUST_1356_PI421866198	0.945422	0.906652	Chmp1b	689364	mRNA
CUST_13573_PI421866198	0.927777	0.973754	Stard4	291699	mRNA
CUST_13627_PI421866198	0.934451	0.894292	Mtch1	294313	mRNA
CUST_1364_PI421866198	0.947854	0.962277	Rtn1	116644	mRNA
CUST_13647_PI421866198	0.931447	0.963049	Prtfdc1	291355	mRNA
CUST_13677_PI421866198	0.923443	0.89394	Fbxo18	291293	mRNA
CUST_13683_PI421866198	0.963486	0.887627	Hist1h2bn	291157	mRNA
CUST_13687_PI421866198	0.923084	0.867077	Dcdc2	291130	mRNA
CUST_13709_PI421866198	0.966457	0.985778	Irf4	291100	mRNA
CUST_13718_PI421866198	0.9496	0.918701	Slc29a3	353307	mRNA
CUST_13737_PI421866198	0.926163	0.875818	Fbxo11	301674	mRNA
CUST_13754_PI421866198	0.957329	0.979023	Lat	81511	mRNA
CUST_13764_PI421866198	0.982082	0.961688	Retnlg	288135	mRNA
CUST_1377_PI421866198	0.937817	0.947779	Kin	689197	mRNA
CUST_13772_PI421866198	0.982288	0.953998	Bst1	81506	mRNA
CUST_13776_PI421866198	0.947108	0.939696	Grb2	81504	mRNA
CUST_13823_PI421866198	0.904395	0.907308	Cfi	79126	mRNA
CUST_13840_PI421866198	0.925892	0.980947	Arf5	79117	mRNA
CUST_13844_PI421866198	0.954496	0.965103	Fgr	79113	mRNA
CUST_13928_PI421866198	0.903218	0.951618	Pip5k1c	314641	mRNA
CUST_13976_PI421866198	0.914883	0.959976	Ndufs4	499529	mRNA
CUST_1398_PI421866198	0.914499	0.946786	Nat2	116632	mRNA
CUST_13980_PI421866198	0.917136	0.858148	Trim35	498538	mRNA
CUST_14015_PI421866198	0.920672	0.968208	MGC93707	311430	mRNA
CUST_14061_PI421866198	0.935777	0.945669	Gna14	309242	mRNA
CUST_14062_PI421866198	0.957996	0.908211	Vps16	296159	mRNA
CUST_14096_PI421866198	0.957978	0.912102	Terf2ip	307861	mRNA
CUST_14138_PI421866198	0.973191	0.939432	MGC105733	688843	mRNA
CUST_14142_PI421866198	0.922456	0.880092	Phf12	303274	mRNA
CUST_14161_PI421866198	0.967734	0.931149	Dazap2	300235	mRNA
CUST_14182_PI421866198	0.907469	0.967169	Rprm	680110	mRNA
CUST_14191_PI421866198	0.973329	0.896362	Erlin2	290823	mRNA
CUST_14198_PI421866198	0.988967	0.948474	Nek1	290705	mRNA
CUST_14214_PI421866198	0.941311	0.948171	Gria3	29628	mRNA
CUST_14220_PI421866198	0.939026	0.904848	Tas2r38	500091	mRNA
CUST_14295_PI421866198	0.947901	0.91925	Mycbp2	290447	mRNA
CUST_14302_PI421866198	0.948382	0.890274	Mcts1	302500	mRNA
CUST_14305_PI421866198	0.969173	0.955661	Zfp36l2	298765	mRNA
CUST_14306_PI421866198	0.980741	0.935374	RGD1310899_predicted	299198	mRNA
CUST_14344_PI421866198	0.907572	0.879876	Fam108c1	361601	mRNA
CUST_14354_PI421866198	0.971874	0.954788	Nrl	290221	mRNA
CUST_14357_PI421866198	0.982774	0.994438	Cmtm5	290214	mRNA
CUST_14375_PI421866198	0.960143	0.939748	Zmynd17	289904	mRNA
CUST_14515_PI421866198	0.903231	0.851433	LOC292069	292069	mRNA
CUST_14544_PI421866198	0.966457	0.898862	LOC498266	498266	mRNA
CUST_14547_PI421866198	0.903149	0.865227	LOC498229	498229	mRNA
CUST_14553_PI421866198	0.984267	0.920828	Secisbp2	79049	mRNA
CUST_14555_PI421866198	0.959708	0.959333	Camkv	79011	mRNA
CUST_14646_PI421866198	0.949965	0.949286	LOC500251	500251	mRNA
CUST_14675_PI421866198	0.979741	0.941935	Sipa1l3	292771	mRNA
CUST_14676_PI421866198	0.922862	0.889472	Ggn	292765	mRNA
CUST_14738_PI421866198	0.921658	0.931639	Clk4	287269	mRNA
CUST_14748_PI421866198	0.967586	0.933391	Josd1	315134	mRNA
CUST_14755_PI421866198	0.944878	0.931437	LOC312102	312102	mRNA
CUST_14766_PI421866198	0.920118	0.89123	Tspyl	29544	mRNA
CUST_14806_PI421866198	0.980909	0.980255	Nr2f1	81808	mRNA
CUST_14897_PI421866198	0.97845	0.924275	Arf3	140940	mRNA
CUST_14927_PI421866198	0.945708	0.961475	Olr1615_predicted	405371	mRNA
CUST_14953_PI421866198	0.971707	0.977133	Scamp1	29521	mRNA
CUST_14971_PI421866198	0.977683	0.991089	Nrarp	499745	mRNA
CUST_15001_PI421866198	0.945993	0.935235	Agxt	24792	mRNA
CUST_1502_PI421866198	0.904938	0.965991	Tmem34	291946	mRNA
CUST_15182_PI421866198	0.940224	0.932025	P2rx3	81739	mRNA
CUST_15193_PI421866198	0.942412	0.900752	MGC109149	361520	mRNA
CUST_15213_PI421866198	0.929403	0.862379	Msx1	81710	mRNA
CUST_15225_PI421866198	0.985497	0.955498	Jup	81679	mRNA
CUST_15258_PI421866198	0.961063	0.97538	Abcc6	81642	mRNA
CUST_15273_PI421866198	0.961863	0.934731	Inpp4a	80849	mRNA
CUST_1532_PI421866198	0.957392	0.902126	Cript	56725	mRNA
CUST_1553_PI421866198	0.931719	0.899659	Sephs1	291314	mRNA
CUST_1602_PI421866198	0.930589	0.888036	RGD1305350	313699	mRNA
CUST_1622_PI421866198	0.988415	0.951917	Ube2g1	64631	mRNA
CUST_1624_PI421866198	0.935599	0.891582	V1rj3	494282	mRNA
CUST_1626_PI421866198	0.932783	0.946864	V1rm5	494281	mRNA
CUST_163_PI421866198	0.976912	0.905383	Rims3	65025	mRNA
CUST_164_PI421866198	0.92118	0.837366	Chrna9	65024	mRNA
CUST_1640_PI421866198	0.923531	0.966621	RGD1311316	362007	mRNA
CUST_1688_PI421866198	0.974316	0.946982	Macf1	362587	mRNA
CUST_1741_PI421866198	0.901634	0.842897	Olr200	293340	mRNA
CUST_1759_PI421866198	0.963753	0.97634	Gapt	686075	mRNA
CUST_1798_PI421866198	0.908846	0.920607	LOC688452	688452	mRNA
CUST_1881_PI421866198	0.944394	0.972485	Spag1	315033	mRNA
CUST_1921_PI421866198	0.968289	0.988168	Thumpd2	313851	mRNA
CUST_1964_PI421866198	0.997202	0.980099	LOC681578	681578	mRNA
CUST_1979_PI421866198	0.947962	0.889182	Pkia	114906	mRNA
CUST_1999_PI421866198	0.908992	0.923558	LOC680885	680885	mRNA
CUST_2030_PI421866198	0.916681	0.957835	Plce1	114633	mRNA
CUST_2095_PI421866198	0.941026	0.94295	Lancl1	114515	mRNA
CUST_2108_PI421866198	0.95214	0.925681	Pla2g7	301265	mRNA
CUST_2123_PI421866198	0.957524	0.923309	Zfp26	367033	mRNA
CUST_2157_PI421866198	0.902919	0.957612	Slc1a7	366432	mRNA
CUST_2165_PI421866198	0.947041	0.979501	Ntsr1	366274	mRNA
CUST_2166_PI421866198	0.987479	0.952842	Rab22a	366265	mRNA
CUST_2179_PI421866198	0.938925	0.948848	Pfkfb2	24640	mRNA
CUST_2199_PI421866198	0.994346	0.936716	Tbl1xr1	365755	mRNA
CUST_2205_PI421866198	0.956648	0.880765	Col4a3bp	365652	mRNA
CUST_2238_PI421866198	0.994945	0.972049	Cdc42ep3	313838	mRNA
CUST_2244_PI421866198	0.911645	0.875792	Ffar3	365228	mRNA
CUST_2268_PI421866198	0.95761	0.935546	Znf292	50552	mRNA
CUST_2331_PI421866198	0.931257	0.944316	Golga2	64528	mRNA
CUST_2378_PI421866198	0.96017	0.987227	Sema4a	310630	mRNA
CUST_238_PI421866198	0.918501	0.856251	Olr1106_predicted	300199	mRNA
CUST_2442_PI421866198	0.994158	0.903389	Zfp307	306977	mRNA
CUST_2485_PI421866198	0.926454	0.871033	RGD708449	286990	mRNA
CUST_2528_PI421866198	0.977314	0.931285	Paqr3	305203	mRNA
CUST_2536_PI421866198	0.965624	0.921196	Olr1024_predicted	288851	mRNA
CUST_2551_PI421866198	0.919701	0.862033	Nptx1	266777	mRNA
CUST_2570_PI421866198	0.918367	0.922401	LOC679682	679682	mRNA
CUST_2587_PI421866198	0.944553	0.902643	Epb4.1l5	304733	mRNA
CUST_2628_PI421866198	0.920721	0.877856	Ankrd57	503306	mRNA
CUST_2639_PI421866198	0.923254	0.895898	Cited2	114490	mRNA
CUST_2640_PI421866198	0.947353	0.786196	Brunol5	314647	mRNA
CUST_2648_PI421866198	0.980005	0.962382	Dmtf1	114485	mRNA
CUST_2674_PI421866198	0.926337	0.941445	Clec9a	502901	mRNA
CUST_2763_PI421866198	0.908279	0.931021	Gng10	114119	mRNA
CUST_2776_PI421866198	0.989903	0.981054	Fam3a	501664	mRNA
CUST_2790_PI421866198	0.919827	0.871513	Olr1422_predicted	287310	mRNA
CUST_2809_PI421866198	0.941324	0.9144	Kremen1	114107	mRNA
CUST_2815_PI421866198	0.956534	0.900439	Cdh23	114102	mRNA
CUST_2833_PI421866198	0.982262	0.983895	Ltc4s	114097	mRNA
CUST_2836_PI421866198	0.915423	0.919807	Stxbp3	114095	mRNA
CUST_2922_PI421866198	0.978897	0.945276	Sft2d3	364835	mRNA
CUST_2937_PI421866198	0.988317	0.969493	Thsd1	364630	mRNA
CUST_2942_PI421866198	0.938025	0.942132	Tmem161a	364535	mRNA
CUST_2948_PI421866198	0.945598	0.891223	Gpm6a	306439	mRNA
CUST_2960_PI421866198	0.907299	0.918811	Rasl10a	364190	mRNA
CUST_2966_PI421866198	0.910602	0.946859	Vamp4	364033	mRNA
CUST_2967_PI421866198	0.961656	0.924722	Slc41a1	363985	mRNA
CUST_2973_PI421866198	0.95489	0.958882	Cd209d	363856	mRNA
CUST_298_PI421866198	0.915522	0.859577	Atp6v1c1	299971	mRNA
CUST_3034_PI421866198	0.946312	0.943939	Ndufa1	363441	mRNA
CUST_3097_PI421866198	0.968159	0.9306	Sos2	85384	mRNA
CUST_3129_PI421866198	0.954352	0.97535	RGD1562342	500762	mRNA
CUST_3199_PI421866198	0.977304	0.89994	Rnf138	94196	mRNA
CUST_3203_PI421866198	0.919643	0.913159	Madd	94193	mRNA
CUST_3204_PI421866198	0.94854	0.991045	Lrrc21	246214	mRNA
CUST_3207_PI421866198	0.944947	0.948354	Zfp423	94188	mRNA
CUST_3212_PI421866198	0.90898	0.962147	Gbl	64226	mRNA
CUST_322_PI421866198	0.938148	0.953322	RGD1305833	302937	mRNA
CUST_323_PI421866198	0.953779	0.939096	Tceal1	302593	mRNA
CUST_3241_PI421866198	0.991425	0.965349	Cxadr	89843	mRNA
CUST_3244_PI421866198	0.976527	0.935727	Neurod6	500137	mRNA
CUST_3249_PI421866198	0.991866	0.991866	Ccdc126	500117	mRNA
CUST_3259_PI421866198	0.930311	0.931055	Chi3l1	89824	mRNA
CUST_3277_PI421866198	0.990778	0.944539	Pex1	500006	mRNA
CUST_3286_PI421866198	0.982801	0.932295	RGD1562351	499990	mRNA
CUST_3297_PI421866198	0.924689	0.895369	Opn1mw	89810	mRNA
CUST_3317_PI421866198	0.914442	0.835138	Ppp1r1c	499818	mRNA
CUST_3343_PI421866198	0.951698	0.899257	Rhoq	85428	mRNA
CUST_3348_PI421866198	0.911907	0.948471	Nol3	85383	mRNA
CUST_3351_PI421866198	0.920952	0.901943	Phlpb	192259	mRNA
CUST_3376_PI421866198	0.906853	0.858825	Slc25a14	85263	mRNA
CUST_3388_PI421866198	0.931397	0.957854	Fam117b	363236	mRNA
CUST_3398_PI421866198	0.948627	0.888803	Ampd1	25028	mRNA
CUST_341_PI421866198	0.952949	0.928613	Myd88	301059	mRNA
CUST_3421_PI421866198	0.953481	0.973903	Spata7	192225	mRNA
CUST_3425_PI421866198	0.919465	0.914488	Ctps2	619580	mRNA
CUST_3460_PI421866198	0.940079	0.905146	Gpm6b	192179	mRNA
CUST_3470_PI421866198	0.947703	0.958247	Rp9	363032	mRNA
CUST_3478_PI421866198	0.957786	0.955262	Bcdin3d	363001	mRNA
CUST_3480_PI421866198	0.956468	0.923379	Cpne8	362988	mRNA
CUST_3484_PI421866198	0.913037	0.969875	Slc16a10	170566	mRNA
CUST_3496_PI421866198	0.914733	0.947926	Elk3	362871	mRNA
CUST_3507_PI421866198	0.92349	0.873285	Stau2	171500	mRNA
CUST_3520_PI421866198	0.955906	0.899246	Rup2	619560	mRNA
CUST_3522_PI421866198	0.909922	0.880064	Mum1	362838	mRNA
CUST_3575_PI421866198	0.929123	0.873249	Mbip	362740	mRNA
CUST_3606_PI421866198	0.993342	0.947503	Ipmk	171458	mRNA
CUST_3616_PI421866198	0.927906	0.88619	Pigv	366478	mRNA
CUST_3656_PI421866198	0.975318	0.92477	Cops4	360915	mRNA
CUST_3658_PI421866198	0.979897	0.988137	Zfp403	360584	mRNA
CUST_3659_PI421866198	0.945371	0.899422	MGC94192	360550	mRNA
CUST_3676_PI421866198	0.958121	0.982398	Spint1	311331	mRNA
CUST_3678_PI421866198	0.937064	0.943355	Itgb6	311061	mRNA
CUST_3717_PI421866198	0.977041	0.944806	MGC94954	300189	mRNA
CUST_374_PI421866198	0.930428	0.848694	Ell3	296102	mRNA
CUST_3742_PI421866198	0.941674	0.860449	Nid67	286910	mRNA
CUST_3743_PI421866198	0.939875	0.850228	MGC94941	296988	mRNA
CUST_3778_PI421866198	0.940699	0.903555	Cipar1	286894	mRNA
CUST_378_PI421866198	0.946541	0.923583	Pigk	295543	mRNA
CUST_3826_PI421866198	0.932829	0.896143	Fgfbp3	499349	mRNA
CUST_3833_PI421866198	0.948828	0.969728	RGD1560108	499309	mRNA
CUST_3879_PI421866198	0.940296	0.945391	Card9	64171	mRNA
CUST_3913_PI421866198	0.914569	0.881285	Hamp	84604	mRNA
CUST_3928_PI421866198	0.913462	0.881635	Mier1	313418	mRNA
CUST_3944_PI421866198	0.926801	0.84822	Cldn11	84588	mRNA
CUST_3945_PI421866198	0.952855	0.950608	Plcl1	84587	mRNA
CUST_3974_PI421866198	0.967772	0.978759	Hdac2	84577	mRNA
CUST_3985_PI421866198	0.937611	0.897377	Cyp2j10	313373	mRNA
CUST_4017_PI421866198	0.974948	0.887635	Arid4b	84481	mRNA
CUST_4028_PI421866198	0.94854	0.857216	Pear1	295293	mRNA
CUST_4054_PI421866198	0.936364	0.970773	Tle3	84424	mRNA
CUST_4062_PI421866198	0.944617	0.965388	Gnb3	60449	mRNA
CUST_4067_PI421866198	0.938942	0.868908	Kcnt1	60444	mRNA
CUST_4070_PI421866198	0.940106	0.920991	Bcl2l2	60434	mRNA
CUST_4102_PI421866198	0.983826	0.981047	Man1c1	362625	mRNA
CUST_4116_PI421866198	0.93135	0.853959	Mtss1	362918	mRNA
CUST_4120_PI421866198	0.921186	0.906928	Rnf19a	362900	mRNA
CUST_4138_PI421866198	0.926525	0.923968	Npal2	362899	mRNA
CUST_4190_PI421866198	0.905828	0.932529	Spas1	171403	mRNA
CUST_4193_PI421866198	0.901777	0.848667	Colec10	299928	mRNA
CUST_4197_PI421866198	0.929889	0.874812	Topors	362501	mRNA
CUST_4208_PI421866198	0.933566	0.894164	Loh12cr1	362452	mRNA
CUST_4220_PI421866198	0.967857	0.955085	Fzd6	282581	mRNA
CUST_4226_PI421866198	0.919536	0.924042	Rnf39	171387	mRNA
CUST_4232_PI421866198	0.915234	0.930299	Sav1_predicted	299116	mRNA
CUST_4243_PI421866198	0.996331	0.977505	Ttll3	362415	mRNA
CUST_4266_PI421866198	0.967997	0.986046	Dab2ip	192126	mRNA
CUST_4302_PI421866198	0.973469	0.971526	RGD1309220	316328	mRNA
CUST_4338_PI421866198	0.900773	0.871113	Rnase9	364301	mRNA
CUST_434_PI421866198	0.945039	0.916802	Atp6v0d1	291969	mRNA
CUST_4353_PI421866198	0.936177	0.895229	RGD1306446	289546	mRNA
CUST_4357_PI421866198	0.912473	0.953505	Zfp37	115768	mRNA
CUST_441_PI421866198	0.900513	0.900453	Sub1	192269	mRNA
CUST_4422_PI421866198	0.934034	0.824745	Pkig	266709	mRNA
CUST_4439_PI421866198	0.992074	0.951052	Lmbrd1	246046	mRNA
CUST_444_PI421866198	0.900871	0.877315	Dgka	140866	mRNA
CUST_4488_PI421866198	0.961668	0.977294	Wdr26	498301	mRNA
CUST_4517_PI421866198	0.934124	0.939797	Mmp8	63849	mRNA
CUST_4630_PI421866198	0.984936	0.918984	Cklf	245978	mRNA
CUST_4653_PI421866198	0.986794	0.961758	Atox1	84355	mRNA
CUST_4662_PI421866198	0.988886	0.963224	Ikbkb	84351	mRNA
CUST_4663_PI421866198	0.974258	0.90842	LOC245960	245960	mRNA
CUST_4664_PI421866198	0.96226	0.962411	Dnmt1	84350	mRNA
CUST_4670_PI421866198	0.927801	0.958747	Ly6g6f	309609	mRNA
CUST_4680_PI421866198	0.935883	0.881339	Zfx	367832	mRNA
CUST_4694_PI421866198	0.944508	0.885429	Cohh1	315036	mRNA
CUST_4701_PI421866198	0.951965	0.938952	Psd4	311785	mRNA
CUST_4712_PI421866198	0.969194	0.934857	Cpne4	367160	mRNA
CUST_4747_PI421866198	0.904877	0.916353	Cerk	300129	mRNA
CUST_4767_PI421866198	0.993333	0.952474	Cdc14a	310806	mRNA
CUST_4808_PI421866198	0.967692	0.942415	Car6	298657	mRNA
CUST_4810_PI421866198	0.91504	0.909727	Lypd3	60378	mRNA
CUST_4815_PI421866198	0.914157	0.915568	Birc2	60371	mRNA
CUST_4821_PI421866198	0.942721	0.948132	Xrn2	362229	mRNA
CUST_4856_PI421866198	0.975864	0.921414	Tmem88	497936	mRNA
CUST_4857_PI421866198	0.939302	0.955005	Rwdd3	65026	mRNA
CUST_4876_PI421866198	0.912308	0.903613	Ahcyl1	362013	mRNA
CUST_4905_PI421866198	0.968939	0.924612	Wdr41	361879	mRNA
CUST_4942_PI421866198	0.986285	0.92732	Suv420h1	361688	mRNA
CUST_4943_PI421866198	0.974517	0.911799	Tnfrsf26	361685	mRNA
CUST_4963_PI421866198	0.976104	0.90261	Gjb2	394266	mRNA
CUST_4999_PI421866198	0.974921	0.902217	Tank	252961	mRNA
CUST_502_PI421866198	0.931667	0.97141	LOC501619	501619	mRNA
CUST_5025_PI421866198	0.93694	0.900013	Rnf34	282845	mRNA
CUST_5026_PI421866198	0.982501	0.929502	Ankra2	294679	mRNA
CUST_5045_PI421866198	0.980524	0.938739	Nrbf2	58839	mRNA
CUST_507_PI421866198	0.93414	0.968748	LOC501110	501110	mRNA
CUST_5082_PI421866198	0.970457	0.934143	Scn3b	245956	mRNA
CUST_5089_PI421866198	0.961565	0.897918	Slc35a2	100158233	mRNA
CUST_514_PI421866198	0.961942	0.90716	MGC105560	500941	mRNA
CUST_5178_PI421866198	0.90495	0.871668	LOC499941	499941	mRNA
CUST_5188_PI421866198	0.955069	0.962995	RGD1564614	498241	mRNA
CUST_52_PI421866198	0.920603	0.88947	Txndc13	296182	mRNA
CUST_5232_PI421866198	0.95193	0.981734	Egln3	54702	mRNA
CUST_5260_PI421866198	0.938536	0.977312	Aqp4	25293	mRNA
CUST_5270_PI421866198	0.985527	0.937827	Mapk1ip1	499280	mRNA
CUST_5288_PI421866198	0.928842	0.945507	Stt3a	500972	mRNA
CUST_5297_PI421866198	0.976867	0.941675	Ctdsp1	363249	mRNA
CUST_532_PI421866198	0.937909	0.862785	LOC500392	500392	mRNA
CUST_5328_PI421866198	0.972801	0.906045	Ttc9	500689	mRNA
CUST_5347_PI421866198	0.91504	0.871415	Lrrc28	361588	mRNA
CUST_5354_PI421866198	0.903843	0.843316	Lrch1	502020	mRNA
CUST_5363_PI421866198	0.940805	0.809121	Cntn3	54279	mRNA
CUST_5383_PI421866198	0.90638	0.851979	Tcfcp2	315309	mRNA
CUST_5393_PI421866198	0.921693	0.879664	Kcnn3	54263	mRNA
CUST_5418_PI421866198	0.966973	0.886924	Meis1	686117	mRNA
CUST_5468_PI421866198	0.96596	0.969016	Pprf18	171552	mRNA
CUST_5472_PI421866198	0.940144	0.941875	Large	361368	mRNA
CUST_55_PI421866198	0.963393	0.984108	Ric8a	293614	mRNA
CUST_5547_PI421866198	0.910001	0.903369	RGD1307315	362793	mRNA
CUST_5574_PI421866198	0.966618	0.917283	Tmem111	312640	mRNA
CUST_5575_PI421866198	0.942372	0.862394	Mrrf	311903	mRNA
CUST_5615_PI421866198	0.942825	0.952335	Filip1	246776	mRNA
CUST_5626_PI421866198	0.911116	0.918752	LOC683514	683514	mRNA
CUST_5633_PI421866198	0.904123	0.926794	RGD1562988	500464	mRNA
CUST_5638_PI421866198	0.942806	0.873134	Lass3	499174	mRNA
CUST_5648_PI421866198	0.967702	0.949493	Zmym1	313604	mRNA
CUST_565_PI421866198	0.982588	0.96279	LOC500124	500124	mRNA
CUST_5677_PI421866198	0.926649	0.917053	Uqcrb	362897	mRNA
CUST_5721_PI421866198	0.923533	0.848401	Kdm4a	313539	mRNA
CUST_5727_PI421866198	0.909357	0.871499	Aph1b	300802	mRNA
CUST_5758_PI421866198	0.942616	0.977588	Tal1	313507	mRNA
CUST_5767_PI421866198	0.966463	0.909143	Dmrta2	313471	mRNA
CUST_5768_PI421866198	0.918175	0.877021	RGD1564541	313433	mRNA
CUST_5770_PI421866198	0.961428	0.952946	Tmprss13	300682	mRNA
CUST_578_PI421866198	0.973119	0.926844	MGC108951	500052	mRNA
CUST_5784_PI421866198	0.991819	0.916807	Acer2	313339	mRNA
CUST_5794_PI421866198	0.944172	0.920739	Wdr32	313242	mRNA
CUST_5797_PI421866198	0.990579	0.967853	Invs	313228	mRNA
CUST_5799_PI421866198	0.904006	0.834461	Zfp189	313219	mRNA
CUST_5802_PI421866198	0.93848	0.948728	Gas2	499156	mRNA
CUST_5817_PI421866198	0.950794	0.994421	Cpne3	313087	mRNA
CUST_5818_PI421866198	0.903215	0.878236	Tmem67	313067	mRNA
CUST_5847_PI421866198	0.951382	0.949338	Slc25a21	171151	mRNA
CUST_5908_PI421866198	0.902662	0.923961	Resp18	50561	mRNA
CUST_5914_PI421866198	0.934205	0.942661	Kcnmb1	29747	mRNA
CUST_5939_PI421866198	0.958155	0.914476	Sfrs5	29667	mRNA
CUST_5977_PI421866198	0.913254	0.871001	Zmiz1	361103	mRNA
CUST_6009_PI421866198	0.964942	0.922274	RGD1561149	500552	mRNA
CUST_6056_PI421866198	0.914924	0.894711	Fam178a	499360	mRNA
CUST_6058_PI421866198	0.932797	0.92506	RGD1563574	499126	mRNA
CUST_6066_PI421866198	0.930316	0.920592	Smek2	360993	mRNA
CUST_6100_PI421866198	0.902171	0.934809	LOC360919	360919	mRNA
CUST_6163_PI421866198	0.901902	0.902299	Ttc3	360702	mRNA
CUST_6172_PI421866198	0.950192	0.974168	Zc3h12a_predicted	313587	mRNA
CUST_6175_PI421866198	0.915268	0.892314	LOC100125368	100125368	mRNA
CUST_6190_PI421866198	0.934425	0.945025	Sec14l1	360668	mRNA
CUST_6202_PI421866198	0.904314	0.836603	Adam11	360638	mRNA
CUST_6222_PI421866198	0.934133	0.91048	Rfx7	315804	mRNA
CUST_6225_PI421866198	0.901791	0.881241	Cfd	54249	mRNA
CUST_6228_PI421866198	0.917631	0.905909	Snx33	315696	mRNA
CUST_6231_PI421866198	0.984589	0.958416	RGD1306520	310775	mRNA
CUST_6243_PI421866198	0.945809	0.881494	Depdc2	312912	mRNA
CUST_6250_PI421866198	0.961099	0.966525	Ppp2r5a	312754	mRNA
CUST_6269_PI421866198	0.900431	0.915771	Prickle2	312563	mRNA
CUST_6289_PI421866198	0.918738	0.827265	Dysf	312492	mRNA
CUST_6297_PI421866198	0.944284	0.930701	Kbtbd2	312372	mRNA
CUST_6311_PI421866198	0.94821	0.874106	Epha1	312279	mRNA
CUST_6324_PI421866198	0.910074	0.916999	Lnpep	171105	mRNA
CUST_6335_PI421866198	0.996747	0.970334	Pion	311984	mRNA
CUST_6339_PI421866198	0.989161	0.957245	Rabgap1	311911	mRNA
CUST_6364_PI421866198	0.949407	0.93872	Cda08	171083	mRNA
CUST_6368_PI421866198	0.97178	0.944971	Zfp426l	367034	mRNA
CUST_6376_PI421866198	0.927471	0.960212	Ankrd42	293117	mRNA
CUST_6384_PI421866198	0.907068	0.827652	Dolk	311847	mRNA
CUST_6387_PI421866198	0.932285	0.917624	LOC499014	499014	mRNA
CUST_6405_PI421866198	0.900319	0.828443	Nrbp2	680451	mRNA
CUST_6429_PI421866198	0.99728	0.967152	Pcmtd2	311726	mRNA
CUST_6432_PI421866198	0.914672	0.952197	Il13ra2	171060	mRNA
CUST_6443_PI421866198	0.935389	0.923163	Pmepa1	311676	mRNA
CUST_6500_PI421866198	0.967177	0.914434	MGC94199	362483	mRNA
CUST_6501_PI421866198	0.984119	0.934515	Mpdz	29365	mRNA
CUST_6516_PI421866198	0.977046	0.946519	Mcp	29333	mRNA
CUST_6541_PI421866198	0.939116	0.898315	Golga7	361171	mRNA
CUST_6546_PI421866198	0.943585	0.951046	RGD1306739	361834	mRNA
CUST_6556_PI421866198	0.955704	0.934807	Lypd1	360838	mRNA
CUST_6559_PI421866198	0.976728	0.910512	Stmn4	79423	mRNA
CUST_6615_PI421866198	0.91535	0.97263	RGD1565257	311115	mRNA
CUST_6616_PI421866198	0.96172	0.895329	Ppif	282819	mRNA
CUST_6627_PI421866198	0.965876	0.958269	Galm	313843	mRNA
CUST_6632_PI421866198	0.99011	0.986559	RGD1359108	313155	mRNA
CUST_6634_PI421866198	0.993805	0.960665	RGD1305938	310362	mRNA
CUST_6654_PI421866198	0.913544	0.888339	RGD1306682	360617	mRNA
CUST_6656_PI421866198	0.901004	0.923963	RGD1308221	304645	mRNA
CUST_6658_PI421866198	0.925734	0.8791	Prkaa1	65248	mRNA
CUST_6670_PI421866198	0.954989	0.928121	Spag9	360600	mRNA
CUST_670_PI421866198	0.971186	0.921946	RGD1559812_predicted	297832	mRNA
CUST_6715_PI421866198	0.94451	0.987569	RGD1563049	298493	mRNA
CUST_6767_PI421866198	0.952771	0.938904	Rab33a	317580	mRNA
CUST_6771_PI421866198	0.922922	0.890059	RGD1561065	317425	mRNA
CUST_6779_PI421866198	0.98711	0.913235	Ddx3x	317335	mRNA
CUST_6781_PI421866198	0.970946	0.934431	Klhl4	317196	mRNA
CUST_6783_PI421866198	0.907514	0.863569	Slc9a7	317170	mRNA
CUST_6788_PI421866198	0.986827	0.938329	Ankrd12	316775	mRNA
CUST_6852_PI421866198	0.966424	0.898655	Lta4h	299732	mRNA
CUST_6858_PI421866198	0.975981	0.931305	Adnp2	307236	mRNA
CUST_6869_PI421866198	0.980713	0.946612	Chd6	311607	mRNA
CUST_6886_PI421866198	0.94513	0.899147	H13	311545	mRNA
CUST_6896_PI421866198	0.955873	0.950126	Notch4	406162	mRNA
CUST_690_PI421866198	0.93026	0.952975	LOC688553	688553	mRNA
CUST_6931_PI421866198	0.952973	0.897966	Sema6d	311384	mRNA
CUST_6953_PI421866198	0.982527	0.971186	Meis2	311311	mRNA
CUST_6959_PI421866198	0.906975	0.946467	Lrrc4c	311236	mRNA
CUST_6962_PI421866198	0.94514	0.961905	Tspan18	311210	mRNA
CUST_6973_PI421866198	0.911347	0.881709	C1qtnf4	311184	mRNA
CUST_6990_PI421866198	0.968635	0.939589	Zfp385b	311137	mRNA
CUST_7041_PI421866198	0.921347	0.889754	Fbxl13	100125363	mRNA
CUST_7047_PI421866198	0.920669	0.944192	RGD1359600	307343	mRNA
CUST_7048_PI421866198	0.927912	0.971523	Cndp1	307212	mRNA
CUST_7050_PI421866198	0.923392	0.902681	Klf2_predicted	306330	mRNA
CUST_7064_PI421866198	0.987006	0.919001	Bcl9	310704	mRNA
CUST_7079_PI421866198	0.950823	0.944563	Lkap	170946	mRNA
CUST_7095_PI421866198	0.915158	0.908863	Zfp672	303165	mRNA
CUST_7113_PI421866198	0.909426	0.914414	Narf	360681	mRNA
CUST_7141_PI421866198	0.984441	0.920762	Fkbp9	297123	mRNA
CUST_7164_PI421866198	0.944016	0.933374	Cxxc5	291670	mRNA
CUST_7173_PI421866198	0.961676	0.987641	Fam116a	306229	mRNA
CUST_7183_PI421866198	0.955742	0.923359	Nuak2	289419	mRNA
CUST_7195_PI421866198	0.951851	0.946128	Pigq	287159	mRNA
CUST_7209_PI421866198	0.92612	0.902527	C1qtnf3	294806	mRNA
CUST_7215_PI421866198	0.922235	0.871087	Pid1	501174	mRNA
CUST_7248_PI421866198	0.979625	0.936402	Klhl31	315833	mRNA
CUST_7263_PI421866198	0.948575	0.968325	Dpp8	315758	mRNA
CUST_7308_PI421866198	0.966552	0.922897	Cdc42bpg	293693	mRNA
CUST_7318_PI421866198	0.93335	0.974526	Nxt2	315352	mRNA
CUST_7331_PI421866198	0.977298	0.94597	Asb8	315287	mRNA
CUST_7339_PI421866198	0.99298	0.980289	Irak3	314870	mRNA
CUST_7343_PI421866198	0.913516	0.967033	Wipi1	303630	mRNA
CUST_736_PI421866198	0.996477	0.977122	Ptpn2	117063	mRNA
CUST_7361_PI421866198	0.978052	0.949011	RGD1306107	310640	mRNA
CUST_7362_PI421866198	0.954164	0.892675	Ash1l	310638	mRNA
CUST_7370_PI421866198	0.950858	0.887164	Ppm1l	310506	mRNA
CUST_7385_PI421866198	0.916815	0.931717	Slc39a13	295928	mRNA
CUST_7413_PI421866198	0.924331	0.872151	Hps3	310288	mRNA
CUST_7422_PI421866198	0.937199	0.937544	Scpep1	114861	mRNA
CUST_7423_PI421866198	0.944202	0.880277	Crebbp	54244	mRNA
CUST_7442_PI421866198	0.969889	0.959024	Ceacam1	81613	mRNA
CUST_7447_PI421866198	0.940071	0.855967	Ap3b1	309969	mRNA
CUST_7448_PI421866198	0.986759	0.993632	Rhobtb3	309922	mRNA
CUST_7455_PI421866198	0.914142	0.859954	Prdm1	309871	mRNA
CUST_7457_PI421866198	0.974692	0.957948	Sec63	309858	mRNA
CUST_7460_PI421866198	0.943914	0.873099	Cdc2l6	309804	mRNA
CUST_7490_PI421866198	0.925715	0.898869	Tnks2	309512	mRNA
CUST_7505_PI421866198	0.968551	0.943827	Khdrbs2	170843	mRNA
CUST_7519_PI421866198	0.932406	0.98558	Epb4.1l1	59317	mRNA
CUST_7541_PI421866198	0.927445	0.897366	Sv2b	117556	mRNA
CUST_7552_PI421866198	0.984897	0.934267	Srpk3	293854	mRNA
CUST_7603_PI421866198	0.996606	0.970984	Cpm	314855	mRNA
CUST_7604_PI421866198	0.93612	0.893923	Frs2	314850	mRNA
CUST_7656_PI421866198	0.943874	0.892454	Ak7	314416	mRNA
CUST_7663_PI421866198	0.984699	0.950107	Rps6ka5	314384	mRNA
CUST_7667_PI421866198	0.936663	0.901621	RGD1309492	314330	mRNA
CUST_7677_PI421866198	0.993662	0.954438	Plekhh1	314262	mRNA
CUST_7682_PI421866198	0.9179	0.8043	Daam1	314212	mRNA
CUST_7689_PI421866198	0.933785	0.880533	Arid4a	314205	mRNA
CUST_7709_PI421866198	0.991618	0.965651	Rasgrp3	313874	mRNA
CUST_7710_PI421866198	0.986502	0.983786	Eml4	313861	mRNA
CUST_7763_PI421866198	0.911179	0.865717	Zfp36	79426	mRNA
CUST_7803_PI421866198	0.926517	0.863441	Grifin	117130	mRNA
CUST_7805_PI421866198	0.962773	0.890341	Folh1	85309	mRNA
CUST_7808_PI421866198	0.928607	0.863742	Tnrc6a	308971	mRNA
CUST_7840_PI421866198	0.924241	0.914556	Herc2	308669	mRNA
CUST_7849_PI421866198	0.993838	0.924919	RGD1560391_predicted	499883	mRNA
CUST_7898_PI421866198	0.976512	0.931458	Prpsap2	117272	mRNA
CUST_7900_PI421866198	0.971159	0.975351	Cast	25403	mRNA
CUST_7946_PI421866198	0.954907	0.896871	Serpinb5	116589	mRNA
CUST_7952_PI421866198	0.909674	0.953438	Gas6	58935	mRNA
CUST_7968_PI421866198	0.929142	0.963986	Crebl2	362453	mRNA
CUST_800_PI421866198	0.992289	0.942667	Chst14	691394	mRNA
CUST_8054_PI421866198	0.917819	0.913112	Akap10	360540	mRNA
CUST_8055_PI421866198	0.961609	0.916752	Rev3l	309812	mRNA
CUST_8057_PI421866198	0.925054	0.86131	Pcdhb10	291649	mRNA
CUST_8062_PI421866198	0.933033	0.903593	MGC125213	498146	mRNA
CUST_808_PI421866198	0.901666	0.850894	Slc12a6	691209	mRNA
CUST_8121_PI421866198	0.970958	0.925986	Ing3	312154	mRNA
CUST_8123_PI421866198	0.970426	0.950895	Tmc4	308310	mRNA
CUST_8154_PI421866198	0.955219	0.955928	Ankrd16	307102	mRNA
CUST_8164_PI421866198	0.928505	0.883518	Zbtb45	308366	mRNA
CUST_8169_PI421866198	0.909951	0.858741	Suv420h2	308345	mRNA
CUST_8194_PI421866198	0.93244	0.901704	Zbtb2	308126	mRNA
CUST_8229_PI421866198	0.989413	0.916581	Hspa12a	307997	mRNA
CUST_8258_PI421866198	0.947998	0.889519	Znf23	307839	mRNA
CUST_8262_PI421866198	0.942702	0.90897	Nfat5	307820	mRNA
CUST_8317_PI421866198	0.984199	0.948631	Ranbp17	303029	mRNA
CUST_8320_PI421866198	0.945732	0.867672	Tmem8	303004	mRNA
CUST_8334_PI421866198	0.964157	0.972851	Atg12	361321	mRNA
CUST_8362_PI421866198	0.983944	0.990085	LOC302495	302495	mRNA
CUST_8363_PI421866198	0.912731	0.860506	Mbnl3	302492	mRNA
CUST_8408_PI421866198	0.994578	0.940987	Kctd18	301436	mRNA
CUST_8412_PI421866198	0.950687	0.895822	RGD1562317	301388	mRNA
CUST_8481_PI421866198	0.958007	0.907437	F8	302470	mRNA
CUST_8484_PI421866198	0.997158	0.963573	Man2a1	25478	mRNA
CUST_8487_PI421866198	0.902361	0.977899	RGD1310623	360868	mRNA
CUST_8489_PI421866198	0.945963	0.953245	RGD1310827	362364	mRNA
CUST_8503_PI421866198	0.957196	0.867017	Ncoa4_predicted	619385	mRNA
CUST_8504_PI421866198	0.902315	0.806088	Ncoa4	619385	mRNA
CUST_8520_PI421866198	0.921733	0.878847	Ggh	25455	mRNA
CUST_8526_PI421866198	0.902878	0.851885	Gabrb2	25451	mRNA
CUST_856_PI421866198	0.929259	0.91325	Gys1	690987	mRNA
CUST_8578_PI421866198	0.930242	0.969491	Trim39	309591	mRNA
CUST_8597_PI421866198	0.903907	0.892404	Napg	307382	mRNA
CUST_8599_PI421866198	0.942105	0.946456	Znf532	307362	mRNA
CUST_8650_PI421866198	0.928	0.761583	Amh	25378	mRNA
CUST_8671_PI421866198	0.90712	0.85016	RGD1309712	305623	mRNA
CUST_8675_PI421866198	0.987613	0.923962	Rreb1	306873	mRNA
CUST_8687_PI421866198	0.982795	0.958418	LOC304860	304860	mRNA
CUST_8700_PI421866198	0.951477	0.855745	RGD1305007	303749	mRNA
CUST_8717_PI421866198	0.934536	0.959861	Atp11a	306600	mRNA
CUST_8729_PI421866198	0.978905	0.910439	LOC302640	302640	mRNA
CUST_8734_PI421866198	0.938034	0.890621	Pragmin	306506	mRNA
CUST_8736_PI421866198	0.904122	0.936374	RGD1304810	306504	mRNA
CUST_8760_PI421866198	0.900625	0.933332	RGD1304605	299944	mRNA
CUST_8768_PI421866198	0.991377	0.97938	LOC298795	298795	mRNA
CUST_8789_PI421866198	0.923475	0.935626	Lyk5	303605	mRNA
CUST_8809_PI421866198	0.994174	0.918076	RGD1359452	296118	mRNA
CUST_8814_PI421866198	0.902765	0.942782	Cd302	295629	mRNA
CUST_8826_PI421866198	0.955094	0.902634	Plekhb2	301337	mRNA
CUST_8865_PI421866198	0.977703	0.93933	Fyco1	301085	mRNA
CUST_8880_PI421866198	0.927156	0.976324	Nckipsd	301009	mRNA
CUST_8892_PI421866198	0.96175	0.896368	Cldn2	300920	mRNA
CUST_8897_PI421866198	0.988665	0.947588	Ret	24716	mRNA
CUST_8898_PI421866198	0.964813	0.898566	Mto1	300852	mRNA
CUST_8902_PI421866198	0.987364	0.951987	Rnf111	300813	mRNA
CUST_8905_PI421866198	0.926266	0.881264	Lactb	300803	mRNA
CUST_8912_PI421866198	0.997316	0.977054	Bbs4	300754	mRNA
CUST_8922_PI421866198	0.939861	0.915731	Abcg4	300664	mRNA
CUST_8933_PI421866198	0.919658	0.984316	Rgl3	300444	mRNA
CUST_8943_PI421866198	0.924376	0.928311	Cttnbp2	282587	mRNA
CUST_9001_PI421866198	0.938081	0.923122	Jak3	25326	mRNA
CUST_905_PI421866198	0.990601	0.938171	Abcc5	116721	mRNA
CUST_9058_PI421866198	0.952598	0.914069	Acsl1	25288	mRNA
CUST_9059_PI421866198	0.900281	0.861707	Fndc3a	306022	mRNA
CUST_9077_PI421866198	0.948823	0.923633	Wdfy2	305956	mRNA
CUST_9080_PI421866198	0.974422	0.896597	Lats2	305922	mRNA
CUST_911_PI421866198	0.946893	0.886817	Cga	116700	mRNA
CUST_9129_PI421866198	0.973013	0.937092	B3gnt2	305571	mRNA
CUST_9143_PI421866198	0.908306	0.953704	RGD1359592	289900	mRNA
CUST_9159_PI421866198	0.938464	0.975063	Smarcd2	83833	mRNA
CUST_9166_PI421866198	0.97085	0.915879	Sorcs2	305438	mRNA
CUST_9172_PI421866198	0.943242	0.906824	Fbxl5	305424	mRNA
CUST_9193_PI421866198	0.919934	0.910851	Prkab1	83803	mRNA
CUST_9208_PI421866198	0.96191	0.900308	Slain2	305310	mRNA
CUST_9209_PI421866198	0.921773	0.949128	Tlcd1	287472	mRNA
CUST_9228_PI421866198	0.914149	0.831209	Ndrg4	64457	mRNA
CUST_9249_PI421866198	0.903105	0.921922	Cdkn1c	246060	mRNA
CUST_9273_PI421866198	0.95499	0.944204	Irak4	300177	mRNA
CUST_9324_PI421866198	0.954906	0.929871	RGD1307597	299197	mRNA
CUST_9333_PI421866198	0.926748	0.849707	Nin	299117	mRNA
CUST_9337_PI421866198	0.960898	0.907785	Trappc6b	299075	mRNA
CUST_9371_PI421866198	0.950469	0.903221	Af6	26955	mRNA
CUST_9378_PI421866198	0.931642	0.94126	Taar7b	294126	mRNA
CUST_9379_PI421866198	0.970614	0.893951	Taar7a	294125	mRNA
CUST_9381_PI421866198	0.904166	0.85332	Taar4	294122	mRNA
CUST_9419_PI421866198	0.978454	0.93063	Armcx2	367903	mRNA
CUST_9448_PI421866198	0.922016	0.896074	LOC365972	365972	mRNA
CUST_9461_PI421866198	0.942505	0.863531	Mrgprb5	404644	mRNA
CUST_9472_PI421866198	0.991479	0.967922	Cnr1	25248	mRNA
CUST_9512_PI421866198	0.979069	0.986289	RGD1311122	364154	mRNA
CUST_9513_PI421866198	0.974874	0.942401	Gucy1b3	25202	mRNA
CUST_9590_PI421866198	0.91266	0.887017	RGD1311835	362912	mRNA
CUST_9597_PI421866198	0.967177	0.963179	Klhl20	304920	mRNA
CUST_9625_PI421866198	0.931913	0.846382	Fcer1a	25047	mRNA
CUST_9632_PI421866198	0.986506	0.951994	Kdm5b	304809	mRNA
CUST_9635_PI421866198	0.933893	0.892072	Rbbp5	304794	mRNA
CUST_9638_PI421866198	0.966406	0.94234	Ccnt2	304758	mRNA
CUST_9647_PI421866198	0.955372	0.961008	Prkcb1	25023	mRNA
CUST_9675_PI421866198	0.919576	0.870007	Ptger3	24929	mRNA
CUST_9727_PI421866198	0.908415	0.88153	LOC316632	316632	mRNA
CUST_9769_PI421866198	0.962409	0.974559	Zfp68	304337	mRNA
CUST_9770_PI421866198	0.962679	0.90121	Atp2c1	170699	mRNA
CUST_9779_PI421866198	0.90077	0.945029	Ttyh3	304315	mRNA
CUST_9787_PI421866198	0.902663	0.918548	Zbed3	361881	mRNA
CUST_9802_PI421866198	0.972977	0.967885	Arhgef18	304193	mRNA
CUST_9814_PI421866198	0.963395	0.915974	Pldn	317630	mRNA
CUST_9828_PI421866198	0.973147	0.932462	Arl13b	304037	mRNA
CUST_9830_PI421866198	0.903968	0.92117	Slc13a5	266998	mRNA
CUST_9847_PI421866198	0.943664	0.977047	Scd2	83792	mRNA
CUST_9848_PI421866198	0.93681	0.865408	Esco1	680014	mRNA
CUST_985_PI421866198	0.96485	0.965044	LOC499563	499563	mRNA
CUST_9865_PI421866198	0.98084	0.988389	Rtn4	83765	mRNA
CUST_9918_PI421866198	0.966076	0.944179	Fpgt	310935	mRNA
CUST_9936_PI421866198	0.905843	0.875212	Itgb4	25724	mRNA
CUST_9939_PI421866198	0.92715	0.899094	Cd164	83689	mRNA
CUST_9953_PI421866198	0.975376	0.883161	Mfsd2	298504	mRNA
CUST_9973_PI421866198	0.936376	0.899154	Gabbr2	83633	mRNA
CUST_9997_PI421866198	0.927835	0.866523	Pnlip	25702	mRNA
D84486_P1	0.901994	0.888963	D84486		lncRNA
DQ480745_P1	0.936584	0.969304	DQ480745		lncRNA
DQ480747_P1	0.958154	0.936885	DQ480747		lncRNA
EF076772_P1	0.977291	0.920113	EF076772		lncRNA
EU563850_P1	0.969757	0.972168	EU563850		lncRNA
L11027_P1	0.983867	0.970724	L11027		lncRNA
L20987_P1	0.965817	0.917897	L20987		lncRNA
L27061_P1	0.922667	0.904617	L27061		lncRNA
M23887_P1	0.969109	0.898288	M23887		lncRNA
M23890_P1	0.982175	0.901684	M23890		lncRNA
M29997_P1	0.956556	0.923179	M29997		lncRNA
MRAK003151_P1	0.921	0.861815	MRAK003151		lncRNA
MRAK003397_P1	0.972688	0.961527	MRAK003397		lncRNA
MRAK003861_P1	0.956557	0.919879	MRAK003861		lncRNA
MRAK004125_P1	0.982886	0.913821	MRAK004125		lncRNA
MRAK004288_P1	0.90132	0.892517	MRAK004288		lncRNA
MRAK005238_P1	0.919321	0.932872	MRAK005238		lncRNA
MRAK006153_P1	0.917209	0.878922	MRAK006153		lncRNA
MRAK007382_P1	0.94882	0.9014	MRAK007382		lncRNA
MRAK007744_P1	0.980203	0.989256	MRAK007744		lncRNA
MRAK009215_P1	0.940874	0.876859	MRAK009215		lncRNA
MRAK009316_P1	0.96799	0.900787	MRAK009316		lncRNA
MRAK009928_P1	0.981552	0.964627	MRAK009928		lncRNA
MRAK010042_P1	0.902838	0.860336	MRAK010042		lncRNA
MRAK010706_P1	0.926175	0.868926	MRAK010706		lncRNA
MRAK010811_P1	0.92262	0.880556	MRAK010811		lncRNA
MRAK011292_P1	0.944772	0.93824	MRAK011292		lncRNA
MRAK011778_P1	0.969243	0.981498	MRAK011778		lncRNA
MRAK011997_P1	0.942378	0.889953	MRAK011997		lncRNA
MRAK012075_P1	0.97436	0.889028	MRAK012075		lncRNA
MRAK012255_P1	0.941212	0.88626	MRAK012255		lncRNA
MRAK012473_P1	0.975372	0.93434	MRAK012473		lncRNA
MRAK012834_P1	0.904824	0.941377	MRAK012834		lncRNA
MRAK012837_P1	0.989615	0.969877	MRAK012837		lncRNA
MRAK013469_P1	0.923654	0.909923	MRAK013469		lncRNA
MRAK013730_P1	0.918346	0.910146	MRAK013730		lncRNA
MRAK014507_P1	0.942646	0.922292	MRAK014507		lncRNA
MRAK015343_P1	0.904711	0.845803	MRAK015343		lncRNA
MRAK016241_P1	0.966266	0.950035	MRAK016241		lncRNA
MRAK017269_P1	0.903197	0.893105	MRAK017269		lncRNA
MRAK017270_P1	0.994008	0.961198	MRAK017270		lncRNA
MRAK017983_P1	0.916222	0.863844	MRAK017983		lncRNA
MRAK018196_P1	0.965548	0.900848	MRAK018196		lncRNA
MRAK018466_P1	0.930565	0.873015	MRAK018466		lncRNA
MRAK018506_P1	0.931431	0.915461	MRAK018506		lncRNA
MRAK018608_P1	0.968979	0.907021	MRAK018608		lncRNA
MRAK020121_P1	0.909379	0.912324	MRAK020121		lncRNA
MRAK020287_P1	0.972279	0.979483	MRAK020287		lncRNA
MRAK021097_P1	0.909015	0.899717	MRAK021097		lncRNA
MRAK021106_P1	0.965594	0.919728	MRAK021106		lncRNA
MRAK021117_P1	0.974313	0.960891	MRAK021117		lncRNA
MRAK021405_P1	0.926457	0.850574	MRAK021405		lncRNA
MRAK028035_P1	0.926581	0.961536	MRAK028035		lncRNA
MRAK028406_P1	0.914343	0.892207	MRAK028406		lncRNA
MRAK029131_P1	0.910927	0.902849	MRAK029131		lncRNA
MRAK029161_P1	0.972845	0.956769	MRAK029161		lncRNA
MRAK029410_P1	0.930133	0.964994	MRAK029410		lncRNA
MRAK029422_P1	0.904136	0.872771	MRAK029422		lncRNA
MRAK029436_P1	0.948997	0.874701	MRAK029436		lncRNA
MRAK029447_P1	0.905992	0.84331	MRAK029447		lncRNA
MRAK029483_P1	0.956608	0.916276	MRAK029483		lncRNA
MRAK029657_P1	0.991552	0.916887	MRAK029657		lncRNA
MRAK030163_P1	0.911285	0.876292	MRAK030163		lncRNA
MRAK031010_P1	0.945108	0.893239	MRAK031010		lncRNA
MRAK031145_P1	0.944249	0.864579	MRAK031145		lncRNA
MRAK031186_P1	0.960548	0.884969	MRAK031186		lncRNA
MRAK032934_P1	0.988667	0.978462	MRAK032934		lncRNA
MRAK033111_P1	0.948889	0.912324	MRAK033111		lncRNA
MRAK033589_P1	0.992353	0.925463	MRAK033589		lncRNA
MRAK033685_P1	0.994137	0.981616	MRAK033685		lncRNA
MRAK033995_P1	0.980714	0.954954	MRAK033995		lncRNA
MRAK035129_P1	0.924852	0.90299	MRAK035129		lncRNA
MRAK035374_P1	0.979075	0.899961	MRAK035374		lncRNA
MRAK036613_P1	0.959191	0.893284	MRAK036613		lncRNA
MRAK037342_P1	0.940925	0.941109	MRAK037342		lncRNA
MRAK038058_P1	0.987576	0.985162	MRAK038058		lncRNA
MRAK038869_P1	0.996717	0.97103	MRAK038869		lncRNA
MRAK038878_P1	0.945916	0.953654	MRAK038878		lncRNA
MRAK038884_P1	0.986021	0.908136	MRAK038884		lncRNA
MRAK039162_P1	0.955791	0.892492	MRAK039162		lncRNA
MRAK039494_P1	0.952041	0.909466	MRAK039494		lncRNA
MRAK040122_P1	0.912385	0.945906	MRAK040122		lncRNA
MRAK040356_P1	0.942255	0.903777	MRAK040356		lncRNA
MRAK040753_P1	0.918117	0.89954	MRAK040753		lncRNA
MRAK041529_P1	0.924867	0.871586	MRAK041529		lncRNA
MRAK042170_P1	0.905118	0.899044	MRAK042170		lncRNA
MRAK042305_P1	0.977046	0.970084	MRAK042305		lncRNA
MRAK043346_P1	0.981715	0.976329	MRAK043346		lncRNA
MRAK044369_P1	0.935943	0.885944	MRAK044369		lncRNA
MRAK044726_P1	0.983252	0.935	MRAK044726		lncRNA
MRAK045533_P1	0.991241	0.968832	MRAK045533		lncRNA
MRAK045560_P1	0.948178	0.892895	MRAK045560		lncRNA
MRAK045616_P1	0.978947	0.904263	MRAK045616		lncRNA
MRAK045636_P1	0.942056	0.920662	MRAK045636		lncRNA
MRAK046180_P1	0.960846	0.950869	MRAK046180		lncRNA
MRAK046508_P1	0.950146	0.951998	MRAK046508		lncRNA
MRAK047739_P1	0.914468	0.90758	MRAK047739		lncRNA
MRAK047757_P1	0.924636	0.911399	MRAK047757		lncRNA
MRAK048104_P1	0.956327	0.901512	MRAK048104		lncRNA
MRAK048159_P1	0.951733	0.886205	MRAK048159		lncRNA
MRAK048166_P1	0.920916	0.870994	MRAK048166		lncRNA
MRAK048909_P1	0.905173	0.882946	MRAK048909		lncRNA
MRAK049451_P1	0.993262	0.946695	MRAK049451		lncRNA
MRAK050685_P1	0.954193	0.964385	MRAK050685		lncRNA
MRAK051248_P1	0.917197	0.881498	MRAK051248		lncRNA
MRAK051693_P1	0.957058	0.96441	MRAK051693		lncRNA
MRAK052184_P1	0.983419	0.958624	MRAK052184		lncRNA
MRAK052311_P1	0.978941	0.939671	MRAK052311		lncRNA
MRAK052877_P1	0.974056	0.934865	MRAK052877		lncRNA
MRAK053042_P1	0.971615	0.991574	MRAK053042		lncRNA
MRAK053201_P1	0.911212	0.913869	MRAK053201		lncRNA
MRAK053958_P1	0.927204	0.895325	MRAK053958		lncRNA
MRAK054154_P1	0.916275	0.821708	MRAK054154		lncRNA
MRAK054440_P1	0.926906	0.894946	MRAK054440		lncRNA
MRAK076134_P1	0.924639	0.8823	MRAK076134		lncRNA
MRAK077098_P1	0.927634	0.867549	MRAK077098		lncRNA
MRAK077348_P1	0.903515	0.904295	MRAK077348		lncRNA
MRAK077371_P1	0.938368	0.930186	MRAK077371		lncRNA
MRAK077399_P1	0.968355	0.928649	MRAK077399		lncRNA
MRAK077408_P1	0.970969	0.902753	MRAK077408		lncRNA
MRAK077802_P1	0.943332	0.91212	MRAK077802		lncRNA
MRAK078148_P1	0.982657	0.975476	MRAK078148		lncRNA
MRAK078162_P1	0.934539	0.904176	MRAK078162		lncRNA
MRAK078294_P1	0.946491	0.962945	MRAK078294		lncRNA
MRAK078617_P1	0.93652	0.936038	MRAK078617		lncRNA
MRAK078822_P1	0.967057	0.994708	MRAK078822		lncRNA
MRAK078924_P1	0.990153	0.930361	MRAK078924		lncRNA
MRAK079354_P1	0.974691	0.945575	MRAK079354		lncRNA
MRAK079409_P1	0.932562	0.879534	MRAK079409		lncRNA
MRAK079590_P1	0.996963	0.939884	MRAK079590		lncRNA
MRAK080041_P1	0.900766	0.936787	MRAK080041		lncRNA
MRAK080572_P1	0.912045	0.903549	MRAK080572		lncRNA
MRAK080581_P1	0.941081	0.95579	MRAK080581		lncRNA
MRAK081521_P1	0.972297	0.970843	MRAK081521		lncRNA
MRAK081887_P1	0.984145	0.883671	MRAK081887		lncRNA
MRAK081923_P1	0.954818	0.972288	MRAK081923		lncRNA
MRAK082241_P1	0.958088	0.902257	MRAK082241		lncRNA
MRAK082686_P1	0.973429	0.956479	MRAK082686		lncRNA
MRAK083095_P1	0.929711	0.906512	MRAK083095		lncRNA
MRAK083201_P1	0.959953	0.88298	MRAK083201		lncRNA
MRAK084410_P1	0.917943	0.960295	MRAK084410		lncRNA
MRAK087058_P1	0.964424	0.918869	MRAK087058		lncRNA
MRAK087360_P1	0.936498	0.881216	MRAK087360		lncRNA
MRAK087746_P1	0.986957	0.927777	MRAK087746		lncRNA
MRAK087791_P1	0.931557	0.870326	MRAK087791		lncRNA
MRAK088171_P1	0.904853	0.90656	MRAK088171		lncRNA
MRAK088187_P1	0.916621	0.920526	MRAK088187		lncRNA
MRAK088356_P1	0.982642	0.878899	MRAK088356		lncRNA
MRAK088799_P1	0.965904	0.882515	MRAK088799		lncRNA
MRAK090207_P1	0.944038	0.896432	MRAK090207		lncRNA
MRAK132400_P1	0.953084	0.94013	MRAK132400		lncRNA
MRAK134462_P1	0.909961	0.85096	MRAK134462		lncRNA
MRAK134668_P1	0.947441	0.967134	MRAK134668		lncRNA
MRAK134814_P1	0.945874	0.954197	MRAK134814		lncRNA
MRAK135368_P1	0.921086	0.971508	MRAK135368		lncRNA
MRAK135552_P1	0.905438	0.879932	MRAK135552		lncRNA
MRAK136268_P1	0.939339	0.928771	MRAK136268		lncRNA
MRAK136410_P1	0.926218	0.893781	MRAK136410		lncRNA
MRAK136761_P1	0.988	0.902757	MRAK136761		lncRNA
MRAK136767_P1	0.931219	0.880073	MRAK136767		lncRNA
MRAK137191_P1	0.970469	0.949293	MRAK137191		lncRNA
MRAK137451_P1	0.946173	0.853104	MRAK137451		lncRNA
MRAK139126_P1	0.95482	0.908645	MRAK139126		lncRNA
MRAK140263_P1	0.980899	0.912294	MRAK140263		lncRNA
MRAK142313_P1	0.923371	0.870953	MRAK142313		lncRNA
MRAK142499_P1	0.989312	0.930262	MRAK142499		lncRNA
MRAK143100_P1	0.977724	0.992165	MRAK143100		lncRNA
MRAK143189_P1	0.900192	0.857005	MRAK143189		lncRNA
MRAK143225_P1	0.969503	0.978975	MRAK143225		lncRNA
MRAK144320_P1	0.967341	0.923685	MRAK144320		lncRNA
MRAK144416_P1	0.949806	0.938005	MRAK144416		lncRNA
MRAK144670_P1	0.984599	0.922523	MRAK144670		lncRNA
MRAK144792_P1	0.984653	0.932508	MRAK144792		lncRNA
MRAK147096_P1	0.913835	0.881507	MRAK147096		lncRNA
MRAK148229_P1	0.964235	0.981766	MRAK148229		lncRNA
MRAK148690_P1	0.989205	0.979302	MRAK148690		lncRNA
MRAK148774_P1	0.911242	0.942872	MRAK148774		lncRNA
MRAK149013_P1	0.901102	0.825647	MRAK149013		lncRNA
MRAK152284_P1	0.97173	0.921603	MRAK152284		lncRNA
MRAK152649_P1	0.992569	0.93259	MRAK152649		lncRNA
MRAK154454_P1	0.980953	0.957493	MRAK154454		lncRNA
MRAK155260_P1	0.911205	0.860085	MRAK155260		lncRNA
MRAK157642_P1	0.980336	0.923269	MRAK157642		lncRNA
MRAK158081_P1	0.900056	0.951931	MRAK158081		lncRNA
MRAK158161_P1	0.992591	0.942441	MRAK158161		lncRNA
MRAK160277_P1	0.993827	0.927869	MRAK160277		lncRNA
MRAK160691_P1	0.985633	0.953163	MRAK160691		lncRNA
MRAK161472_P1	0.978661	0.979721	MRAK161472		lncRNA
MRAK162104_P1	0.991089	0.954399	MRAK162104		lncRNA
MRAK163136_P1	0.903107	0.88871	MRAK163136		lncRNA
MRAK163625_P1	0.961109	0.905412	MRAK163625		lncRNA
MRAK163820_P1	0.970258	0.87038	MRAK163820		lncRNA
MRAK164669_P1	0.922666	0.880095	MRAK164669		lncRNA
MRAK164892_P1	0.931095	0.868062	MRAK164892		lncRNA
MRAK164927_P1	0.952443	0.961523	MRAK164927		lncRNA
MRAK164959_P1	0.954548	0.937339	MRAK164959		lncRNA
MRAK165172_P1	0.983308	0.966128	MRAK165172		lncRNA
MRAK165649_P1	0.964486	0.933676	MRAK165649		lncRNA
MRAK165901_P1	0.931904	0.880619	MRAK165901		lncRNA
MRAK166328_P1	0.90384	0.853946	MRAK166328		lncRNA
MRAK169794_P1	0.945159	0.887475	MRAK169794		lncRNA
MRAK170255_P1	0.916724	0.867149	MRAK170255		lncRNA
MRAK171836_P1	0.943419	0.895428	MRAK171836		lncRNA
MRAK172172_P1	0.996695	0.980961	MRAK172172		lncRNA
MRBC002083_P1	0.986711	0.954594	MRBC002083		lncRNA
MRBC052489_P1	0.972415	0.893333	MRBC052489		lncRNA
MRBC060604_P1	0.946056	0.909919	MRBC060604		lncRNA
MRBC064812_P1	0.968826	0.976911	MRBC064812		lncRNA
MRBC086658_P1	0.989932	0.941884	MRBC086658		lncRNA
MRFT310581_P1	0.916324	0.922221	MRFT310581		lncRNA
MRFT35910_P1	0.941648	0.901043	MRFT35910		lncRNA
MRNR_002839_P1	0.920038	0.881001	MRNR_002839		lncRNA
MRNR_003966_P1	0.92569	0.891294	MRNR_003966		lncRNA
MRNR_004860_P1	0.914484	0.882654	MRNR_004860		lncRNA
MRNR_024327_P1	0.958387	0.927053	MRNR_024327		lncRNA
MRuc007ctg_P1	0.990058	0.936231	MRuc007ctg		lncRNA
MRuc007gbv_P1	0.949594	0.8771	MRuc007gbv		lncRNA
MRuc007hyr_P1	0.99503	0.956474	MRuc007hyr		lncRNA
MRuc007jye_P1	0.950042	0.90429	MRuc007jye		lncRNA
MRuc007kvk_P1	0.991317	0.977393	MRuc007kvk		lncRNA
MRuc007nqx_P1	0.902107	0.824237	MRuc007nqx		lncRNA
MRuc007pvm_P1	0.925896	0.929356	MRuc007pvm		lncRNA
MRuc007rcw_P1	0.914866	0.876652	MRuc007rcw		lncRNA
MRuc007tjp_P1	0.986448	0.985966	MRuc007tjp		lncRNA
MRuc007uxi_P1	0.993501	0.922727	MRuc007uxi		lncRNA
MRuc008anp_P1	0.986884	0.936549	MRuc008anp		lncRNA
MRuc008bah_P1	0.954142	0.940281	MRuc008bah		lncRNA
MRuc008fqw_P1	0.964122	0.947402	MRuc008fqw		lncRNA
MRuc008gta_P1	0.956364	0.90879	MRuc008gta		lncRNA
MRuc008owe_P1	0.980389	0.919823	MRuc008owe		lncRNA
MRuc008pdu_P1	0.967941	0.962239	MRuc008pdu		lncRNA
MRuc009cut_P1	0.969479	0.903783	MRuc009cut		lncRNA
MRuc009dbg_P1	0.986085	0.911253	MRuc009dbg		lncRNA
MRuc009ikn_P1	0.983714	0.915708	MRuc009ikn		lncRNA
MRuc009kcw_P1	0.917417	0.853393	MRuc009kcw		lncRNA
MRuc009oek_P1	0.982294	0.986169	MRuc009oek		lncRNA
MRuc009qcd_P1	0.974486	0.932949	MRuc009qcd		lncRNA
NR_001567_P1	0.951343	0.925685	NR_001567		lncRNA
S70011_P1	0.984681	0.924883	S70011		lncRNA
S74330_P1	0.924182	0.861299	S74330		lncRNA
U05219_P1	0.981622	0.981719	U05219		lncRNA
U09229_P1	0.932319	0.941098	U09229		lncRNA
U53513_P1	0.947739	0.904386	U53513		lncRNA
uc.118+_P1	0.961175	0.887043	uc.118+		lncRNA
uc.133-_P1	0.960821	0.929225	uc.133-		lncRNA
uc.184-_P1	0.968225	0.928095	uc.184-		lncRNA
uc.212+_P1	0.939549	0.979793	uc.212+		lncRNA
uc.234-_P1	0.903428	0.876759	uc.234-		lncRNA
uc.260-_P1	0.914936	0.863889	uc.260-		lncRNA
uc.289-_P1	0.978753	0.831418	uc.289-		lncRNA
uc.341-_P1	0.963005	0.924117	uc.341-		lncRNA
uc.343-_P1	0.928235	0.889899	uc.343-		lncRNA
uc.467+_P1	0.941938	0.886089	uc.467+		lncRNA
uc.482+_P1	0.97087	0.933475	uc.482+		lncRNA
uc.73+_P1	0.964356	0.944735	uc.73+		lncRNA
uc.75+_P1	0.93414	0.872385	uc.75+		lncRNA
XR_005433_P1	0.982314	0.93939	XR_005433		lncRNA
XR_005811_P1	0.974026	0.90682	XR_005811		lncRNA
XR_005834_P1	0.903331	0.898164	XR_005834		lncRNA
XR_005858_P1	0.918674	0.916203	XR_005858		lncRNA
XR_006087_P1	0.994826	0.968394	XR_006087		lncRNA
XR_006102_P1	0.968757	0.97159	XR_006102		lncRNA
XR_006158_P1	0.93757	0.972632	XR_006158		lncRNA
XR_006160_P1	0.92396	0.902102	XR_006160		lncRNA
XR_006312_P1	0.980741	0.955932	XR_006312		lncRNA
XR_006623_P1	0.929994	0.876198	XR_006623		lncRNA
XR_006833_P1	0.97815	0.953958	XR_006833		lncRNA
XR_006981_P1	0.940237	0.879347	XR_006981		lncRNA
XR_007094_P1	0.991826	0.913531	XR_007094		lncRNA
XR_007263_P1	0.971218	0.904732	XR_007263		lncRNA
XR_007267_P1	0.970047	0.923481	XR_007267		lncRNA
XR_007342_P1	0.934164	0.877674	XR_007342		lncRNA
XR_007360_P1	0.953062	0.933937	XR_007360		lncRNA
XR_007629_P1	0.937521	0.862253	XR_007629		lncRNA
XR_007870_P1	0.946493	0.955546	XR_007870		lncRNA
XR_007886_P1	0.949162	0.902156	XR_007886		lncRNA
XR_007893_P1	0.913697	0.853157	XR_007893		lncRNA
XR_008288_P1	0.91081	0.864548	XR_008288		lncRNA
XR_008575_P1	0.954487	0.977728	XR_008575		lncRNA
XR_008618_P1	0.986599	0.979926	XR_008618		lncRNA
XR_008707_P1	0.942312	0.95951	XR_008707		lncRNA
XR_008772_P1	0.961793	0.987147	XR_008772		lncRNA
XR_008810_P1	0.9846	0.944668	XR_008810		lncRNA
XR_008998_P1	0.926162	0.918116	XR_008998		lncRNA
XR_009070_P1	0.979963	0.954573	XR_009070		lncRNA
XR_009136_P1	0.920323	0.887567	XR_009136		lncRNA
XR_009297_P1	0.923353	0.88009	XR_009297		lncRNA
XR_009480_P1	0.95135	0.896178	XR_009480		lncRNA
XR_009495_P1	0.972887	0.939356	XR_009495		lncRNA
XR_009555_P1	0.91779	0.89843	XR_009555		lncRNA
XR_009630_P1	0.964966	0.978242	XR_009630		lncRNA
Z93359_P1	0.923478	0.8345	Z93359		lncRNA
Z93360_P1	0.903576	0.969906	Z93360		lncRNA
