# Supplementary material for: Identification of crucial lncRNAs and mRNAs in liver regeneration after portal vein ligation through weighted gene correlation network analysis
Source: BMC Genomics. 2022 Sep 21;23:665. doi: 10.1186/s12864-022-08891-0 (PMC9490934; doi:10.1186/s12864-022-08891-0)
Supplement: Supplementary file 4 — Additional file 4: Table S2. [file 12864_2022_8891_MOESM4_ESM.xlsx]

## Sheet: M6.string.node(1)
Supporting Table S2- Hub mRNAs based on PPI network with degree≥6 and betweeness value > 4500.
degree	betweeness	id	hub
19	16265.7	Notch1	1
21	12339.9	Rab7a	1
15	11382.7	Grb2	1
13	9642.24	Prkcb	1
14	8101.33	Il4	1
10	6992.72	Cops4	1
9	6544.2	Stxbp1	1
8	6513.53	Khdrbs2	1
15	6341.97	Hdac2	1
17	6157.03	Gnb3	1
9	5687.83	Pnisr	1
17	5617.58	Gng10	1
15	5499.72	Tlr2	1
18	5486.08	Smurf1	1
11	4979.18	Sod1	1
10	4694.26	Gosr2	1
12	4669.99	Rbbp5	1
6	4598.65	Map3k3	1
6	4561.19	Golga2	1
9	4510.33	Rev3l	1
5	4237.1	Tle3	0
8	4112.31	Arl13b	0
9	3921.11	Ikbkb	0
9	3858.48	Ccnt2	0
9	3820.81	Crp	0
5	3726.45	Fbxo18	0
10	3613.11	Rhod	0
7	3567.04	Dcaf10	0
3	3561.18	Slc12a6	0
10	3444.13	Gna14	0
7	3252.14	Dhx37	0
8	3239.85	Ccni	0
5	3215.06	Ankrd16	0
6	3173.6	Slc35f5	0
9	3147.42	Plcz1	0
5	3144.32	Zfp292	0
6	3103.24	Spag9	0
7	3092.57	Vamp4	0
8	3089.6	Frk	0
6	3078.25	Spag1	0
5	2996.38	Gabbr2	0
10	2952.95	Ap3b1	0
9	2931.52	Nfat5	0
8	2922.61	Paf1	0
8	2912.02	Sort1	0
4	2886.92	Gabpb1	0
3	2884.27	Csgalnact2	0
8	2870.27	Mavs	0
9	2867.46	Wdr25l	0
6	2847.26	Tal1	0
6	2807.93	Arf5	0
8	2646.54	Napg	0
7	2612.2	Stxbp3	0
5	2604.84	Rap2c	0
9	2525.39	Prkaa1	0
8	2503.33	Snapin	0
6	2483.77	Dmtf1	0
6	2462.71	Hmces	0
4	2420.55	Tspyl1	0
11	2347.39	Ash1l	0
9	2333.77	Ceacam1	0
5	2332.18	Mbl1	0
7	2289.26	Sos2	0
6	2274.79	Dgka	0
7	2247.05	Cdk19	0
6	2232.77	Atp6v0d1	0
4	2230.69	Smek2	0
6	2207.26	Nap1l5	0
6	2177.77	Ppif	0
16	2173.39	Myd88	0
4	2133.24	Sft2d2	0
7	2091.29	Prickle2	0
5	2088.28	Cerk	0
7	2056.31	Atp6v0a1	0
4	2019.23	Npl	0
5	2014.39	Ddx3x	0
6	1992.48	Ndufs4	0
7	1932.57	Jup	0
2	1932	Chst14	0
12	1927.74	Arid4a	0
15	1912.86	ENSRNOG00000016396	0
3	1904.66	Prr3	0
6	1894.79	Ndufa1	0
4	1862.75	Kcnt1	0
5	1845.24	Rab33a	0
6	1806.99	Dpagt1	0
5	1801.68	Rhobtb3	0
4	1797.5	Slc25a21	0
6	1784.36	Plb1	0
7	1774.74	Bud13	0
6	1708.13	Xrn2	0
5	1701.8	Fzd6	0
5	1699.55	Ankra2	0
6	1689.67	Gys1	0
10	1666.03	Sap180	0
6	1634.81	RGD1359108	0
6	1587.19	Pdcd6ip	0
5	1584.33	Fst	0
5	1563.4	Zc3h12a	0
5	1524.24	Agxt	0
8	1518.74	Cntn3	0
5	1515.82	Rreb1	0
4	1513.55	Acer2	0
15	1509.7	Fbxl5	0
3	1502.14	Epb41l4b	0
4	1498.23	Lat	0
14	1493.26	Trim39	0
2	1486.31	Filip1	0
7	1476.57	Plce1	0
4	1474.52	Mcts1	0
4	1473.23	Atp5sl	0
5	1470.99	Ret	0
3	1466.88	Tbc1d9	0
4	1464.12	Atg12	0
3	1454	Car6	0
6	1453.49	Brd4	0
2	1452	Gabrb2	0
7	1425.77	Rhoq	0
4	1422.03	Abcc9	0
6	1386.42	Ubl4a	0
7	1382.43	Birc2	0
5	1381.22	Chd6	0
4	1375.11	Itgb4	0
3	1371.35	Cdc42ep3	0
5	1367.84	Alg10	0
4	1366.35	Klhl31	0
3	1348.36	Top3b	0
5	1345.4	Fcf1	0
5	1345.24	Bbs4	0
6	1336.37	Cacna1d	0
5	1332.84	Htra1	0
3	1330.02	Slc16a10	0
5	1322.34	Lats2	0
3	1296.28	Mrrf	0
4	1294.02	Senp7	0
5	1285.05	Ahcyl1	0
3	1257.71	Sec63	0
3	1254.96	Taar7b	0
6	1238.08	Pip5k1c	0
4	1237.43	Mfsd6	0
5	1237.28	Pigv	0
6	1236.76	Ampd1	0
4	1226.93	Zmiz1	0
6	1220.09	Ntsr1	0
6	1214.25	Mmp8	0
15	1203.95	Arel1	0
5	1203.37	Cnr1	0
4	1166.14	Cdc14a	0
15	1160.41	Klhl20	0
4	1153.09	Kbtbd2	0
4	1144.23	Man2a1	0
2	1101.43	Pla2g7	0
7	1070.44	Prkab1	0
4	1066.99	Kcnmb1	0
4	1065.28	Phf7	0
7	1053.93	Irf4	0
2	1048.74	Gapt	0
3	1048.35	Rfx1	0
6	1045.14	Rab12	0
3	1012.05	RGD1305350	0
5	1003.76	Arhgef18	0
4	1001.24	Epb4.1l1	0
4	995.225	Lipf	0
4	991.782	Pigq	0
5	978.872	Cd46	0
5	977.383	F13b	0
3	971	Tfcp2	0
2	970	Adam11	0
2	970	Cd164	0
2	970	Galm	0
2	970	Lppr1	0
2	970	Slc25a14	0
2	970	Plcl1	0
4	968.088	Nrl	0
4	966.786	Golga7	0
3	952.526	Gpm6b	0
3	938.171	Paqr3	0
2	937.905	Lancl1	0
2	920.104	Cdkn1c	0
3	906.341	Col4a3bp	0
4	887.249	Rabgap1	0
3	876.538	Hrasls	0
3	864.666	Nrbp2	0
3	863.432	Dolk	0
2	851.126	Serpinb5	0
5	846.409	RGD1564614	0
14	838.097	Asb8	0
6	833.392	Cfh	0
4	815.92	Rfx7	0
4	802.979	Rfx6	0
3	802.569	Rasip1	0
4	801.255	Wipi1	0
7	786.386	Bcl10	0
3	777.473	Esco1	0
4	775.892	Meis1	0
3	770.038	Stmn4	0
6	758.329	Lypd1	0
2	757.998	Zfp574	0
3	755.983	Cpne3	0
7	747.73	Rab22a	0
4	739.531	Itgb6	0
3	736.485	Gria3	0
5	730.163	Prpf18	0
4	726.809	Trappc6b	0
2	726.6	Fndc3a	0
3	720.504	Gsap	0
3	719.416	Abcg4	0
3	717.407	Plekhb2	0
3	709.022	Urm1	0
4	701.533	Stt3a	0
4	693.654	Eml4	0
5	691.071	Dhx40	0
3	681.569	Foxi1	0
5	670.368	Clk4	0
3	669.319	Ttc9	0
3	659.411	Lypla1	0
3	644.464	Cdh23	0
3	638.889	Cndp1	0
3	635.959	Cga	0
2	627.511	Tmem243	0
3	623.18	Hm13	0
3	599.301	Atox1	0
3	595.485	Ncoa4	0
3	590.931	Rasgrp3	0
4	578.701	Med4	0
3	571.048	Hyal5	0
7	570.515	Tank	0
2	570.152	Epb4.1l5	0
6	556.416	Phf23	0
4	547.287	Acsl1	0
2	542.629	Zfp532	0
7	534.322	Vps16	0
3	534.212	Hamp	0
5	533.12	Suv420h2	0
4	519.546	Supt4h1	0
4	509.617	Bloc1s6	0
3	505.735	Ak7	0
4	505.597	Pfkfb2	0
5	500.291	Bcdin3d	0
2	486	Dennd6a	0
3	486	Aass	0
2	486	C1qtnf3	0
2	486	Cklf	0
2	486	Cpne4	0
2	486	Cttnbp2	0
2	486	Dab2ip	0
2	486	Dazap2	0
2	486	Fam3a	0
2	486	Grifin	0
2	486	Gucy1b3	0
2	486	Kansl3	0
2	486	Mllt4	0
3	486	Mlst8	0
2	486	Mpdz	0
2	486	Pmepa1	0
13	486	Rnf111	0
13	486	Rnf34	0
2	486	Slc10a2	0
2	486	Tmem8a	0
2	486	Paox	0
2	486	Zfp259	0
2	486	Zfp36	0
2	486	Ggnbp2	0
2	486	Tmem88	0
2	473.74	Prnp	0
6	458.873	Setd7	0
3	441.044	Pomp	0
2	431.57	Madd	0
4	429.62	Acad9	0
5	425.236	Cfi	0
4	423.51	Htra2	0
4	423.32	Prdm1	0
4	422.828	Hps3	0
3	412.042	Rpap3	0
2	402.548	Scn3b	0
3	392.147	Ift81	0
6	385.744	Cpm	0
3	375.79	Fgr	0
3	375.742	Egln3	0
2	368.367	Abcc5	0
2	359.296	Macf1	0
3	354.318	B3gnt2	0
2	350.028	Kin	0
5	348.767	Ing3	0
2	346.382	Litaf	0
3	345.207	Ankrd12	0
2	340.849	Slc1a7	0
4	338.662	Klf2	0
2	330.062	Hspa12a	0
2	328.959	Pragmin	0
3	313.264	Ctu2	0
2	311.984	Pcsk1	0
3	300.642	Zfx	0
2	299.751	Cd302	0
2	298.881	Erlin2	0
13	297.793	Ube2g1	0
2	288.6	Gjb2	0
5	272.49	Ggh	0
5	271.154	Ffar3	0
2	269.473	Thumpd2	0
3	267.656	Med31	0
3	267.644	Arhgef25	0
2	264.9	Pkig	0
2	262.883	Mcmdc2	0
3	262.035	Ppp2r5a	0
3	261.435	Sema6d	0
2	254.013	Pkia	0
2	252.437	Ctps2	0
3	250.548	Kdm4a	0
2	244.161	Muc20	0
3	225.063	Dcdc2	0
3	222.693	RGD1304810	0
2	222.163	Fkbp9	0
2	221.993	Mien1	0
2	209.591	Gls	0
2	197.882	Rwdd3	0
3	192.741	Ltc4s	0
2	190.888	Celf5	0
13	188.788	Herc2	0
2	173.496	Orai3	0
2	169.059	Fam117b	0
2	167.939	Vps37b	0
2	162.676	Hrsp12	0
5	151.049	Tbl1xr1	0
3	136.005	Srsf5	0
2	129.34	Narf	0
7	120.319	Phf12	0
2	112.768	Mbnl3	0
5	104.846	Smarcd2	0
2	95.547	Topors	0
3	94.5037	Pnlip	0
3	93.1746	Daam1	0
3	90.7563	Mtmr4	0
2	88.5114	Ranbp17	0
7	85.2024	Irak2	0
2	83.412	Emc3	0
8	77.7115	Irak4	0
3	73.6815	Armcx2	0
3	69.8349	Arf3	0
4	69.1339	Card9	0
2	63.0734	Phpt1	0
3	60.8009	Atp11a	0
2	56.0816	Dbndd2	0
5	54.2574	Ptger3	0
2	50.0053	Ctnnal1	0
4	48.2928	Phf8	0
6	41.0673	Bst1	0
3	37.8666	Atp6v1c1	0
2	35.5296	Lnpep	0
3	29.2622	Cfd	0
3	28.3093	Smarce1	0
2	23.4301	Inpp4a	0
3	11.1682	Opn1mw	0
4	7.46236	Suv420h1	0
3	7.22222	Fyco1	0
4	4.60476	Ndufa10	0
2	2	Hpn	0
2	2	Spint1	0
3	1.75	Aph1b	0
2	1	Pmp22	0
2	1	Nptx1	0
3	0.5	Notch4	0
6	0.2	Irak3	0
6	0.2	Sarm1	0
1	0	Abcc6	0
1	0	Acot9	0
1	0	Adora2b	0
1	0	Amh	0
1	0	Ankrd42	0
4	0	Aplnr	0
2	0	Arhgef37	0
1	0	Atp8b2	0
1	0	Bcl2l2	0
1	0	Blzf1	0
1	0	Btg2	0
4	0	Chi3l1	0
1	0	Cldn2	0
1	0	Clec9a	0
1	0	Cntnap5a	0
1	0	Colec10	0
1	0	Crebl2	0
1	0	Cxxc5	0
2	0	Cyp2u1	0
2	0	Cyp4a8	0
1	0	Dysf	0
2	0	ENSRNOG00000024889	0
1	0	Elk3	0
2	0	Ell3	0
1	0	Fam178a	0
1	0	Fam21c	0
1	0	Fermt1	0
1	0	Fgfbp3	0
1	0	Gas2	0
1	0	Ggn	0
3	0	Hist1h2bo	0
1	0	Igflr1	0
3	0	Il23a	0
3	0	Ipmk	0
2	0	Klrg1	0
1	0	LOC500124	0
3	0	LOC685596	0
1	0	LOC688452	0
1	0	Lactb	0
1	0	Lrrc56	0
2	0	Ly6g6f	0
1	0	Magee1	0
2	0	Man1c1	0
1	0	Mfsd2a	0
1	0	Mier1	0
1	0	Msantd4	0
1	0	Mtss1	0
1	0	Mum1	0
1	0	Neurod6	0
1	0	Nipal2	0
1	0	Nol3	0
1	0	Paip2	0
1	0	Pianp	0
2	0	Pigk	0
2	0	Plekhh1	0
1	0	Qpctl	0
1	0	Rnf13	0
1	0	Rnf145	0
12	0	Rnf19a	0
1	0	Rnf39	0
1	0	Rtn4	0
1	0	Rup2	0
1	0	Scpep1	0
2	0	Sec14l1	0
1	0	Secisbp2	0
5	0	Sigirr	0
2	0	Srpk3	0
1	0	Sub1	0
3	0	Zfp385b	0
3	0	Zfp612	0
1	0	Nuak2	0
2	0	Cers3	0
1	0	Srr	0
1	0	Bhmt2	0
1	0	Mig6	0
2	0	Ampd3	0
1	0	Cpne8	0
1	0	Prtfdc1	0
1	0	Rgl3	0
1	0	Mapk1ip1	0
12	0	rCG_28025	0
2	0	Nin	0
1	0	ENSRNOG00000026672	0
2	0	Rims3	0
1	0	Lrrc28	0
1	0	Ccdc126	0
1	0	Mtch1	0
1	0	Cited2	0
5	0	Lypd3	0
1	0	Sectm1b	0
1	0	Tas2r138	0
1	0	Cxadr	0
1	0	Insc	0
1	0	Tars2	0
1	0	Cmtm5	0
1	0	Ptpn2	0
1	0	Stard4	0
1	0	Retnlg	0
1	0	Ppp1r1c	0
1	0	Loh12cr1	0
1	0	Sike1	0
1	0	Lxn	0
1	0	Scamp1	0
1	0	Nrbf2	0
1	0	Plagl2	0
1	0	Pex1	0
1	0	RGD1564541	0
1	0	Lrch1	0
1	0	Grem2	0
1	0	Nfm	0
2	0	Zfyve27	0
1	0	Zfp36l2	0
1	0	Snx33	0
1	0	Ttyh3	0
1	0	Lrrc4c	0
1	0	Ppp1r3d	0
1	0	Nxt2	0
1	0	Zfp423	0
1	0	Sgsm3	0
1	0	Pou2af1	0
1	0	RGD1306739	0
1	0	Kctd18	0
1	0	Kcnn3	0
1	0	RGD1561149	0
1	0	Mss51	0
1	0	Sav1	0
1	0	Meis2	0
1	0	rCG_63068	0
1	0	Prex2	0
3	0	Zmym1	0
1	0	Prpsap2	0
1	0	Nr3c2	0
2	0	Nrarp	0
1	0	Parm1	0
3	0	Strada	0
1	0	Slc35a2	0
1	0	Tnks2	0
1	0	Plekhh3	0
2	0	Sema4a	0
1	0	Zdhhc14	0
1	0	Smim3	0
2	0	Tbc1d17	0
1	0	Tmem81	0
1	0	Zfp68	0
1	0	Sephs1	0
1	0	Zfp148	0
1	0	Slc39a13	0
1	0	Slc5a10	0
1	0	Tmprss13	0
1	0	Zfp189	0
1	0	Zfp94	0
