# Supplementary material for: Identification of crucial lncRNAs and mRNAs in liver regeneration after portal vein ligation through weighted gene correlation network analysis
Source: BMC Genomics. 2022 Sep 21;23:665. doi: 10.1186/s12864-022-08891-0 (PMC9490934; doi:10.1186/s12864-022-08891-0)
Supplement: Supplementary file 5 — Additional file 5: Table S3. [file 12864_2022_8891_MOESM5_ESM.xlsx]

## Sheet: hub.lnc.de.info
Supporting Table S3. The DElncRNAs with p value <0.05 in M6 module (GS >0.5, MM >0.9)
ProbeName	P-value	FDR	Fold.Change	Regulation	type	SeqID	GeneSymbol	source	chromosome	strand	txStart	txEnd	probeSeq	relationship	Associated_gene_acc	Associated_gene_name	Associated_protein_name	Associated_gene_strand	Associated_gene_start	Associated_gene_end	group-R(raw)	group-Oh(raw)	group-R(normalized)	group-Oh(normalized)	[14dR1,.R](raw)	[14dR2,.R](raw)	[14dR3,.R](raw)	[24hR1,.R](raw)	[24hR2,.R](raw)	[24hR3,.R](raw)	[7dR1,.R](raw)	[7dR2,.R](raw)	[7dR3,.R](raw)	[SD-N1-1,.Oh](raw)	[SD-N2-1,.Oh](raw)	[SD-N3-1,.Oh](raw)	[14dR1,.R](normalized)	[14dR2,.R](normalized)	[14dR3,.R](normalized)	[24hR1,.R](normalized)	[24hR2,.R](normalized)	[24hR3,.R](normalized)	[7dR1,.R](normalized)	[7dR2,.R](normalized)	[7dR3,.R](normalized)	[SD-N1-1,.Oh](normalized)	[SD-N2-1,.Oh](normalized)	[SD-N3-1,.Oh](normalized)
EF076772_P1	4.11966e-05	0.000204279	6.37259	up	noncoding	EF076772	NA	misc_lncRNA	chr5	+	101178519	101179269	GAGACTGTGAAATTGAACAGGCACTGCTCATTTGTTTGAGTTTTTTGGTAAACATTTTGC	others	NA	NA	NA	NA	NA	NA	218.569	32.2567	7.67831	5.00643	306.879	274.61	309.576	114.158	109.67	108.031	252.359	241.641	250.2	54.9239	36.1831	5.66315	8.18996	8.03956	8.20831	6.94456	6.89101	6.92085	7.93474	8.01998	7.95587	5.3817	5.31047	4.32714
BC158675_P1	0.00124662	0.00355185	4.8073	up	noncoding	BC158675	NA	misc_lncRNA	chr6	+	134125971	134149526	CCCTGTCCATGGACCCTGAGACTTGGGGGGAAGGCTGTTGAGTCTTCACTGTTGAGTCAA	intergenic	NA	NA	NA	NA	NA	NA	111.265	31.6372	6.75126	4.48603	137.124	164.965	132.121	68.1552	68.233	63.9468	119.824	129.043	117.974	52.8955	37.0161	5	7.04599	7.28222	7.01816	6.1999	6.22015	6.1674	6.86791	7.08732	6.87225	5.32715	5.3454	2.78553
BC089934_P1	0.000302683	0.00106275	4.30439	up	noncoding	BC089934	NA	misc_lncRNA	chr2	-	61825742	61827011	GAAATGGCCTGTACATTTTAAAAATGTTGCCAAGTTATGTAAATCCACCTCTCTGTAAAC	others	NA	NA	NA	NA	NA	NA	557.337	104.696	8.96532	6.85951	913.094	836.271	903.493	285.84	284.447	283.488	522.295	475.086	512.018	198.096	80.9709	35.0202	9.68914	9.59125	9.68966	8.19895	8.19895	8.23634	9.021	9.0475	9.01505	7.21667	6.48695	6.87491
BC088302_P1	0.00260857	0.00659208	3.83142	up	noncoding	BC088302	NA	misc_lncRNA	chr10	+	46461691	46462266	CAGATGAGGCAAACATCCGCCTACCCAGATAAATAAAACTCAAGTTATAAATAATTTCAC	intergenic	NA	NA	NA	NA	NA	NA	203.243	35.3469	7.45132	5.51343	346.377	369.725	347.44	88.1611	84.0649	81.6717	178.354	158.381	175.007	49.9819	38.7611	17.2978	8.35133	8.45021	8.36568	6.57401	6.5242	6.53688	7.44118	7.38431	7.43403	5.24671	5.40369	5.88991
M23890_P1	9.33335e-05	0.000399295	3.65274	up	noncoding	M23890	NA	misc_lncRNA	chr4	-	69252982	69253260	GGCTTCTACCTCTGTGCCTGGAGTCTAGACAGCAAAACACCTTGTTCTTCGGTGCAGGCA	intergenic	NA	NA	NA	NA	NA	NA	786.015	191.294	9.53158	7.6626	1070.37	1198.09	1035.25	524.526	614.199	510.265	705.66	725.263	690.505	286.065	250.034	37.7835	9.91145	10.0977	9.87248	9.02903	9.25665	9.03925	9.45916	9.66614	9.4524	7.73107	8.26665	6.99008
BC092620_P1	0.000231572	0.000853598	3.44707	up	noncoding	BC092620	NA	misc_lncRNA	chr6	-	122958411	122960120	GGCTTCTGGAACCCTGTTTGGTTTGTTATGTTTTCTATGGCTAAAAATATTGTGACTATT	others	NA	NA	NA	NA	NA	NA	722.559	174.892	9.38718	7.60181	977.046	975.28	981.951	415.971	405.249	406.215	799.827	737.826	803.665	306.946	169.787	47.9438	9.78348	9.80322	9.79694	8.69421	8.67874	8.71373	9.64128	9.695	9.67803	7.84547	7.60309	7.35686
AB190508_P1	0.000255467	0.000922601	3.2215	up	noncoding	AB190508	NA	misc_lncRNA	chr4	+	2431516	2438100	CTCCTGGGTGTTCTCATTGTCTCTGCTAAATTTGTATTCAGTGGAATTGAACTTTAATTA	intergenic	NA	NA	NA	NA	NA	NA	137.666	40.4156	7.05558	5.36785	203.032	204.754	198.485	102.149	72.8072	103.044	119.665	112.641	122.414	72.0275	41.4363	7.7832	7.62627	7.62056	7.60637	6.78824	6.31701	6.86119	6.86517	6.88895	6.92643	5.74566	5.50103	4.85686
BC100646_P1	0.00761281	0.0164157	3.21471	up	noncoding	BC100646	NA	misc_lncRNA	chr9	+	62250940	62253235	AATCAAAGGTTCACTGCAAACTGAAGCAGCCAATGGAGCAAAATAAACTTTCTGGTTAAT	others	NA	NA	NA	NA	NA	NA	1879.66	329.523	10.5169	8.8322	3764.38	3330.28	3733.95	856.967	866.722	839.074	1221.92	1104.15	1199.51	522.314	327.973	138.283	11.638	11.4831	11.6397	9.69713	9.71153	9.71444	10.2447	10.278	10.2454	8.6811	8.6811	9.13439
BC091187_P1	9.52736e-06	6.2662e-05	3.07141	up	noncoding	BC091187	NA	misc_lncRNA	chr14	+	9061145	9063150	GCATAAAGGTAGGCAGTCGCAGCCCGTGCTAAATGCAATAGTCCAGGTACTTAAGTATTT	sense_exon_overlap	NM_001170551	NA	NA	+	8830929	9063143	1833.26	410.859	10.722	9.10312	2456.41	2620.22	2451.08	1444.47	1248.67	1371.12	1709.57	1514.21	1683.57	719.062	368.883	144.633	11.0226	11.1531	11.0276	10.4265	10.2269	10.4023	10.7473	10.7427	10.7493	9.21996	8.88428	9.20511
L20987_P1	1.48766e-05	8.9465e-05	2.98425	up	noncoding	L20987	NA	misc_lncRNA	chr15	+	29305543	29305782	CAATAAAGCCAGACTGCAATTCTCTCTACACATCAGAGACATATGGCCCAGTGATTCTGC	intergenic	NA	NA	NA	NA	NA	NA	24.0922	6.80076	4.55649	2.97913	28.4328	31.1989	28.0565	18.677	13.0482	17.3428	27.9975	23.8581	28.2178	9.43069	5.97161	5	4.81474	4.8465	4.82255	4.31456	3.91746	4.27176	4.74108	4.50761	4.77218	3.15987	2.99198	2.78553
AJ276833_P1	0.00028157	0.00100029	2.85596	up	noncoding	AJ276833	NA	misc_lncRNA	chr6	-	139325021	139325268	TTATTGTGCAAGACATGGTCCCTCTATAGCAGCTATATCCGGGGATTGGTTTGCTTACTG	intergenic	NA	NA	NA	NA	NA	NA	28.5863	8.88093	4.76745	3.25348	40.5134	43.903	38.4049	17.5649	19.7321	19.7171	25.987	24.8917	26.5628	12.9655	8.67724	5	5.3094	5.32508	5.26183	4.22073	4.45735	4.46004	4.62216	4.56971	4.68081	3.52384	3.45107	2.78553
AY136826_P1	2.52367e-05	0.000136215	2.69011	up	noncoding	AY136826	NA	misc_lncRNA	chr11	-	75296866	75300998	GCTTGCGTTTTTGTGATTTGTATTTTACACCTGAACGTCAGGTTTAACATCGTGTTTTAA	others	NA	NA	NA	NA	NA	NA	3041.35	801.631	11.4676	10.04	4201.05	3826.4	4173.75	2440.2	2477.72	2330.39	2816	2348.8	2757.87	1526.95	690.223	187.724	11.7885	11.6917	11.7992	11.1884	11.2136	11.1781	11.4773	11.4009	11.471	10.5015	9.95222	9.66614
BC168758_P1	9.63726e-05	0.000410026	2.65877	up	noncoding	BC168758	NA	misc_lncRNA	chr5	-	118761303	118762374	TAGAACTGGGCATGCTCTTTTAACAGCTTCACTGTGGAAAGACTTCTCTGTCTCATATTT	others	NA	NA	NA	NA	NA	NA	115.64	37.8002	6.81707	5.40631	165.795	148.611	159.962	76.3293	77.606	73.9628	119.337	104.417	114.74	63.933	39.1926	10.2749	7.31208	7.12233	7.27198	6.38509	6.41264	6.38717	6.86241	6.76757	6.8324	5.58094	5.41813	5.21987
AY035343_P1	0.000226451	0.000838279	2.47829	up	noncoding	AY035343	NA	misc_lncRNA	chr9	-	72706739	72723152	TTTAAAATGCATTGATGCTATCTCATCCCTTCTGTTTTTAGAATAAATCAAAGCCCGCCG	intergenic	NA	NA	NA	NA	NA	NA	177.503	59.0399	7.43769	6.12835	229.5	278.159	236.163	133.303	119.223	121.494	167.646	145.202	166.838	80.9971	76.5812	19.5415	7.78774	8.05725	7.8498	7.17841	7.00309	7.08826	7.34696	7.26159	7.36616	5.91416	6.40964	6.06125
BC107933_P1	0.00565948	0.0127041	2.44854	up	noncoding	BC107933	NA	misc_lncRNA	chr10	-	51313485	51319999	CCTGGGGGTTGAAGGTTGTCTTTACATATATGTACAAACTGTTGTCAAGAGCAATGTTAT	others	NA	NA	NA	NA	NA	NA	110.64	49.6053	6.73489	5.44297	156.953	146.018	152.288	69.3704	64.3323	66.0673	114.953	109.005	116.771	94.7534	47.9861	6.07642	7.23304	7.09447	7.20983	6.22697	6.13833	6.20932	6.81367	6.83334	6.85503	6.143	5.72335	4.46255
BC166540_P1	0.0108251	0.0221212	2.36111	up	noncoding	BC166540	NA	misc_lncRNA	chr16	+	70509879	70513470	TCATGGTACCAAATGCGCTGGCTTGTTCTTCGCAAGTGCTAAATAAACGTTTATTAAGGC	intergenic	NA	NA	NA	NA	NA	NA	455.189	149.64	8.64571	7.40625	785.014	781.254	783.331	249.402	247.457	241.187	349.106	312.565	347.383	256.933	147.881	44.1054	9.48523	9.49521	9.49898	8.0144	8.01036	8.02425	8.42239	8.41271	8.44791	7.57764	7.40602	7.23509
BC099229_P1	5.81922e-06	4.2053e-05	2.35882	up	noncoding	BC099229	NA	misc_lncRNA	chr11	+	31421726	31423955	AGTTTGGTTTTCCTTCCTGTGGACCTGGACATCCAGTACACGTTCAATAAACTATTCTTG	others	NA	NA	NA	NA	NA	NA	79.7472	27.4642	6.313	5.07493	97.6887	104.204	95.2635	59.4904	68.3559	54.4479	82.6426	78.333	77.2986	42.1919	30.7357	9.46499	6.57084	6.60251	6.55017	6.00851	6.22299	5.93436	6.32643	6.34318	6.25799	5.02185	5.08755	5.1154
BC098836_P1	0.00849274	0.0180005	2.35827	up	noncoding	BC098836	NA	misc_lncRNA	chr13	-	66778361	66779549	TCCTGAATGGAAGTCTTTGAACCCTCAAAGTGATTAGGCTATACCAATCCCATGGCACCA	others	NA	NA	NA	NA	NA	NA	166.936	53.1762	7.24823	6.0105	298.62	265.664	282.882	98.0021	104.849	95.5365	122.344	115.335	119.194	87.3885	50.6585	21.4816	8.14857	7.991	8.09479	6.72856	6.82865	6.73879	6.89953	6.92028	6.88391	6.03222	5.79349	6.20579
BC087722_P1	0.00190534	0.00504992	2.35706	up	noncoding	BC087722	NA	misc_lncRNA	chr9	+	19680248	19681597	GCTTGGTTAAAGTGTGGAATTCTTTTCTGTCTCTATAAACCTACTTACGTGAGTAATCAT	others	NA	NA	NA	NA	NA	NA	1091.13	352.946	9.99216	8.75517	1329.57	1235.83	1280.95	666.355	698.828	631.399	1418	1198.66	1360.57	643.11	307.96	107.767	10.2123	10.1432	10.1761	9.35475	9.41913	9.32842	10.4683	10.3952	10.432	9.02431	8.57394	8.66725
BC091425_P1	5.76718e-06	4.1764e-05	2.29254	up	noncoding	BC091425	NA	misc_lncRNA	chr7	-	104463961	104465297	CTGCCTTCCTCAGCCACTGCTGTTTTATTTATTGTTGAATATTTCCAATGATTTGAATCA	others	NA	NA	NA	NA	NA	NA	12783.4	3412.95	13.5447	12.3477	17982.3	16866.7	17273.4	9805.79	11929.6	9633.53	10995.6	9799.9	10764	5794.22	3397.66	1046.96	13.8488	13.8081	13.8122	13.2596	13.5426	13.2848	13.4454	13.4552	13.4454	12.4566	12.3134	12.2732
NR_001567_P1	5.51258e-05	0.000260181	2.27099	up	noncoding	NR_001567	NA	RefSeq_NR	chr2	+	117234445	117234833	CTGAGTTCGGTGGCTTTCCTGAGATGTGGGAAGTGCACCTGGAACTCAGTTCCTACAACC	others	NA	NA	NA	NA	NA	NA	87.528	31.3674	6.43661	5.25329	120.899	113.351	118.363	69.3343	66.6805	71.5917	78.8968	70.1404	78.4953	48.1634	35.0688	10.8701	6.87225	6.73596	6.86044	6.2257	6.18855	6.33835	6.25884	6.17273	6.27667	5.19645	5.27503	5.28839
L11027_P1	0.000673214	0.00210345	2.25269	up	noncoding	L11027	NA	misc_lncRNA	chr15	+	28471826	28472108	TTGTCCTACTGAACAAGAAAGACAAACAGCTCTCGCTGAACATCACAGCTGCACATCTTG	intergenic	NA	NA	NA	NA	NA	NA	71.3771	25.6468	6.11664	4.94499	93.927	105.219	90.6695	44.2941	49.2013	45.0889	72.0667	70.1358	71.7916	34.8011	34.5527	7.58665	6.51572	6.62021	6.4799	5.57799	5.75633	5.66522	6.12321	6.17239	6.13882	4.76444	5.2509	4.81964
BC098867_P1	9.69942e-06	6.3434e-05	2.2318	up	noncoding	BC098867	NA	misc_lncRNA	chrX	+	8261923	8263337	CCATGTAACCTAGGCATTTTGAAAACACAACCAAATCAATGTGTTTTTGTTGCAAAACTG	others	NA	NA	NA	NA	NA	NA	319.895	118.769	8.29531	7.1371	425.238	381.813	423.581	268.078	260.708	263.662	298.049	269.76	288.169	195.424	119.239	41.6431	8.65025	8.49429	8.65335	8.10783	8.07979	8.13485	8.19206	8.18464	8.16072	7.19843	7.06493	7.14794
M23887_P1	1.16113e-06	1.118e-05	2.1932	up	noncoding	M23887	NA	misc_lncRNA	chr4	+	68850843	69242066	TAATACTTCTTTCTGCTCTCTTAACATCACCTCTGCAGGCCTAGGGGATTCTGCCATGTA	sense_intron_overlap	NM_001108626	LOC362347	protease, serine, 3 (mesotrypsin)	+	69011938	69015413	49.6092	18.9354	5.62806	4.49503	55.7992	63.9537	54.4422	40.119	42.7803	36.6049	51.3796	53.5389	47.8651	31.6397	19.2755	5.891	5.76638	5.88871	5.76174	5.4356	5.54003	5.35707	5.61796	5.74121	5.54385	4.62693	4.44498	4.41317
M23887_P1	1.16113e-06	1.118e-05	2.1932	up	noncoding	M23887	NA	misc_lncRNA	chr4	+	68850843	69242066	TAATACTTCTTTCTGCTCTCTTAACATCACCTCTGCAGGCCTAGGGGATTCTGCCATGTA	antisense_intron_overlap	NM_001004097	Try10	trypsin 10 precursor	-	69053164	69056668	49.6092	18.9354	5.62806	4.49503	55.7992	63.9537	54.4422	40.119	42.7803	36.6049	51.3796	53.5389	47.8651	31.6397	19.2755	5.891	5.76638	5.88871	5.76174	5.4356	5.54003	5.35707	5.61796	5.74121	5.54385	4.62693	4.44498	4.41317
M23887_P1	1.16113e-06	1.118e-05	2.1932	up	noncoding	M23887	NA	misc_lncRNA	chr4	+	68850843	69242066	TAATACTTCTTTCTGCTCTCTTAACATCACCTCTGCAGGCCTAGGGGATTCTGCCATGTA	sense_intron_overlap	NM_012729	Prss2	protease, serine, 2	+	69088287	69093312	49.6092	18.9354	5.62806	4.49503	55.7992	63.9537	54.4422	40.119	42.7803	36.6049	51.3796	53.5389	47.8651	31.6397	19.2755	5.891	5.76638	5.88871	5.76174	5.4356	5.54003	5.35707	5.61796	5.74121	5.54385	4.62693	4.44498	4.41317
M23887_P1	1.16113e-06	1.118e-05	2.1932	up	noncoding	M23887	NA	misc_lncRNA	chr4	+	68850843	69242066	TAATACTTCTTTCTGCTCTCTTAACATCACCTCTGCAGGCCTAGGGGATTCTGCCATGTA	sense_intron_overlap	NM_012635	Prss1	protease, serine, 2	+	69185876	69189080	49.6092	18.9354	5.62806	4.49503	55.7992	63.9537	54.4422	40.119	42.7803	36.6049	51.3796	53.5389	47.8651	31.6397	19.2755	5.891	5.76638	5.88871	5.76174	5.4356	5.54003	5.35707	5.61796	5.74121	5.54385	4.62693	4.44498	4.41317
AY168780_P1	7.10917e-05	0.000318858	2.13474	up	noncoding	AY168780	NA	misc_lncRNA	chr7	-	59407276	59407552	CTTTACCTGCAAATTGTTACGTCACAGCCTAAATAAAAGGCAGACCCTTCCCCGAAAAAA	others	NA	NA	NA	NA	NA	NA	199.196	77.6611	7.62658	6.53252	256.199	277.062	253.897	165.178	173.045	159.749	175.732	158.847	173.053	128.598	73.6762	30.7089	7.94282	8.05184	7.9436	7.47382	7.53106	7.47326	7.41924	7.39022	7.41331	6.55883	6.34692	6.69181
AF536558_P1	0.0073816	0.0159866	2.05248	up	noncoding	AF536558	NA	misc_lncRNA	chr17	-	66004436	66005070	TTTATTTGCAACACATTGCAACCAGGATGTGCCAACGTTTGCTACGACCTCTTTTCCCCA	sense_exon_overlap	NM_001100487	NA	NA	-	66004119	66006688	16.3883	6.07213	3.93411	2.89674	22.1333	30.9303	21.5464	11.0936	9.31499	9.23393	14.8943	14.6573	13.6907	6.97939	6.237	5	4.45349	4.83402	4.46484	3.55042	3.52033	3.36508	3.79511	3.72125	3.70247	2.85514	3.04955	2.78553
AF030087_P1	0.000167079	0.000653281	1.97226	up	noncoding	AF030087	NA	misc_lncRNA	chr4	-	86168277	86169196	AAAGCAGCTAGTAGTACATTTCTGAGATATAGCAGGAGACCAAAACATTTTTGGAAAAAG	others	NA	NA	NA	NA	NA	NA	2738.73	820.303	11.2997	10.3199	3959.63	3508.28	4019.87	2277.86	2199.19	2231.93	2216.02	2034.37	2201.41	1306.22	867.728	286.964	11.6989	11.5644	11.7321	11.0905	11.0425	11.1115	11.129	11.1844	11.1441	10.251	10.3306	10.378
BC099186_P1	0.000194805	0.000742889	1.79768	up	noncoding	BC099186	NA	misc_lncRNA	chr4	-	121796924	121807229	GGTGTTGCATATGTTTCCTTAGTACTTATGGGTCTCTATGTACTTGTACAATGTTAACAT	sense_exon_overlap	NM_001173382	NA	NA	-	121796924	121849584	689.319	304.388	9.3772	8.53106	882.452	928.765	872.787	573.832	579.638	554.742	642.973	536.716	631.967	539.035	282.564	91.5652	9.64367	9.73881	9.64128	9.15633	9.18469	9.16161	9.32126	9.23082	9.31635	8.73128	8.45683	8.40508
M29997_P1	0.000686258	0.00213549	1.79675	up	noncoding	M29997	NA	misc_lncRNA	chr15_random	+	727758	727990	CGACTGGGCTGTGTACTTCTGTGCTGTGAGCATGGGGAGCAATAACAGAATCTTCTTTGG	intergenic	NA	NA	NA	NA	NA	NA	38.091	18.4203	5.23068	4.38529	46.3159	55.6826	45.1283	30.7387	31.5983	26.6839	35.154	34.7602	36.7574	29.5976	20.5105	5.15274	5.5127	5.67976	5.49492	5.05672	5.12307	4.89434	5.06664	5.09221	5.15575	4.53858	4.52639	4.0909
BC105866_P1	0.000685056	0.00213374	1.74826	up	noncoding	BC105866	NA	misc_lncRNA	chr3	-	146788736	146790990	CTGGGTGACTTTGTTCTTGCCCTCTTGTGTTTTGTTTCCTGTAATACACATATTAAAAAA	intergenic	NA	NA	NA	NA	NA	NA	21164	7675.28	14.2299	13.4239	31733	29368.9	29706.8	15885.5	15957.5	15828.7	18528.9	15719.1	17747.5	13073.5	7783.14	2169.18	14.5995	14.5462	14.5436	13.9367	13.9619	13.9681	14.1993	14.1398	14.1737	13.5841	13.4234	13.2644
BC088241_P1	5.8555e-05	0.000273021	1.73818	up	noncoding	BC088241	NA	misc_lncRNA	chr2	+	44112880	44114207	GTAATTAGTAATACACTGGGTGCTAACAAATGTGTATAAGGTTTCCAAATTCTCCACTTC	others	NA	NA	NA	NA	NA	NA	726.976	310.368	9.45557	8.65799	946.913	862.341	951.633	625.492	637.035	612.031	665.251	595.005	647.087	510.954	308.161	111.99	9.73811	9.62811	9.75833	9.27041	9.29974	9.28465	9.37534	9.38602	9.35938	8.64676	8.57452	8.75269
BC091405_P1	0.000824805	0.00248827	1.66567	up	noncoding	BC091405	NA	misc_lncRNA	chr12	-	12303936	12305695	AACAATGAAAGCAAGAGTTGGAGTCCCTTGTTCTGCTTATACTAACTGCGAGAGCTAGGG	others	NA	NA	NA	NA	NA	NA	1401.87	528.067	10.3555	9.61945	1886.36	1820.3	1887.84	1208.21	1199.14	1168.34	1168.46	1094.36	1183.81	821.27	552.331	210.6	10.6763	10.66	10.6864	10.1689	10.1626	10.1713	10.1841	10.2652	10.2251	9.45413	9.55687	9.84734
DQ480747_P1	0.000107246	0.00045077	1.65397	up	noncoding	DQ480747	NA	misc_lncRNA	chr7	+	22669122	22669960	TGGGCTCTGGCACCTTGGGATTGCTGTGAACCCAAATCAAAATAAAATCTGAGAAGCAAA	sense_exon_overlap	NM_001108742	Slc41a2	solute carrier family 41, member 2	+	22583231	22669674	20057.6	7319.29	14.1765	13.4506	28197.1	25557.9	28057.1	17332.9	16769.1	16622.1	16655.5	14947.3	16379.3	11567.1	7799.21	2591.61	14.4496	14.3816	14.4714	14.0584	14.0264	14.0428	14.0428	14.0631	14.0523	13.3996	13.4276	13.5244
BC158827_P1	0.00421381	0.00982288	1.62052	up	noncoding	BC158827	NA	misc_lncRNA	chr2	-	79429996	79431458	AATGCTGTGATGCCCTTACCTAAGAAGGCCCTGAGCAGCAAATTAAAATTAGGAATAATG	antisense_exon_overlap	NM_022271	LOC64038	sertolin	+	79431230	79440356	2228.3	778.626	11.0264	10.3299	2814.78	2664.07	2819.28	1713.81	1654.7	1659	2310.12	2116.17	2302.73	1163.48	832.811	339.59	11.202	11.1735	11.2211	10.6641	10.6242	10.6775	11.2047	11.2476	11.223	10.0632	10.2727	10.6539
BC166558_P1	0.0263289	0.0479912	1.55419	up	noncoding	BC166558	NA	misc_lncRNA	chr3	+	344581	980824	CGGGAGAGTTTGTGTATGTGGGTCACATCTATAAATACTTCTCATCTGAGAACTTAGAAC	intergenic	NA	NA	NA	NA	NA	NA	156.921	82.6727	7.25327	6.6171	213.315	217.141	222.112	102.677	103.419	95.3681	157.673	143.535	157.049	135.629	81.1749	31.214	7.69156	7.70218	7.75798	6.79735	6.81333	6.73696	7.26006	7.24734	7.27266	6.64751	6.48978	6.71402
AF259786_P1	0.00640501	0.0141313	1.55402	up	noncoding	AF259786	NA	misc_lncRNA	chr15	-	29736553	29736779	TTTTCCAGAAATCACTCAAGTCCATCAGCCTTGTCATTTCAGCCTCTCAGCCAGAAGATT	intergenic	NA	NA	NA	NA	NA	NA	80.0836	42.6948	6.31085	5.67485	93.7833	111.729	94.6264	55.3527	64.6629	50.463	80.2661	90.7055	79.1635	62.1713	51.3706	14.5423	6.51221	6.71073	6.53861	5.9109	6.14606	5.83272	6.28803	6.56857	6.28986	5.5449	5.81539	5.66427
BC089918_P1	0.0191679	0.03626	1.53245	up	noncoding	BC089918	NA	misc_lncRNA	chr7	-	139960902	139962301	TATGGGAGGCAGATGGGATCAGAGCAGCTCTGTCAATAAAACTTTAATAATGTACAGCAG	others	NA	NA	NA	NA	NA	NA	68.3143	35.0427	6.05539	5.43955	97.5419	85.3122	95.3451	48.0638	44.7666	46.5601	67.9058	62.8591	66.4747	56.4999	34.0458	14.5824	6.56809	6.28906	6.55162	5.71075	5.61241	5.71248	6.03651	5.99628	6.02132	5.41813	5.23185	5.66868
D84486_P1	0.00150264	0.00416522	1.50652	up	noncoding	D84486	NA	misc_lncRNA	chr2	-	93948819	93949024	AATCTTATGTGACACATGTCCTGATCTAATGTCCTGTGGAGAGCCATTAAATGCCAAGTT	intergenic	NA	NA	NA	NA	NA	NA	10.2156	5.32916	3.35588	2.76466	9.53497	12.2288	11.3225	7.58165	7.80374	7.54812	11.3772	13.6532	10.8906	5.36793	5.61954	5	3.3392	3.54648	3.60354	3.00397	3.28841	3.07476	3.38361	3.60683	3.3561	2.59488	2.91358	2.78553
BC086438_P1	0.00632024	0.0139886	1.4765	up	noncoding	BC086438	NA	misc_lncRNA	chr3	-	118274828	118276044	ATCACCACAAGTTCCATGACACTCCGTTCACAGATTTCTAGAATATATAAATGATTTGTC	others	NA	NA	NA	NA	NA	NA	314.329	167.484	8.26313	7.70095	414.178	423.718	407.974	257.793	248.378	246.386	291.123	252.935	286.472	263.898	173.594	64.9614	8.60359	8.64167	8.59732	8.06217	8.01607	8.0503	8.1544	8.09107	8.15154	7.61694	7.64687	7.83904
BC098778_P1	0.00299098	0.00735265	1.41672	up	noncoding	BC098778	NA	misc_lncRNA	chr1	-	131382574	131385103	TGATGCACCTGTTCTAACTGCTTAAATATGTGCCAAGAAGTAAAGCTTTTGCAGCAGCAC	others	NA	NA	NA	NA	NA	NA	3317.03	1512.54	11.6189	11.1164	3965.13	3996.35	3931.48	2815.12	2913.07	2765.72	3329.73	2893.96	3242.75	2440.41	1737.92	359.276	11.7004	11.758	11.7087	11.4065	11.4643	11.4443	11.7128	11.6792	11.6961	11.2172	11.3881	10.7438
AJ312933_P1	0.00145632	0.00404974	1.38895	up	noncoding	AJ312933	NA	misc_lncRNA	chr3	+	54203295	54236063	AGCACTTCCCCTGCAGAAGGCGAACAGAACAGGGGGCCTGTACAGCTGTGACATCACCTC	intergenic	NA	NA	NA	NA	NA	NA	23.8137	13.1353	4.56592	4.09192	27.1099	29.5927	26.8081	20.0157	16.5149	21.7596	24.4501	24.0278	24.045	19.35	14.7859	5.27008	4.74851	4.76613	4.7657	4.41113	4.23372	4.58967	4.52835	4.51572	4.5343	3.99398	4.12876	4.15303
BC088321_P1	0.00881477	0.0185585	1.33573	up	noncoding	BC088321	NA	misc_lncRNA	chr6	+	22759347	22760279	TCATAGATCCATCCCAGTTTGCTATTGCAGTTTTTGCAGCTCACATCTCGAACCATGTGG	antisense_exon_overlap	NM_001035221	Ypel5	yippee-like 5	-	22758416	22773823	44.77	29.4306	5.47864	5.061	56.0312	55.7277	52.4105	36.1629	36.3795	34.8626	44.8397	41.7263	44.7896	47.7291	32.9464	7.61644	5.77499	5.68149	5.70205	5.28947	5.32645	5.29043	5.42109	5.36818	5.45359	5.18078	5.17731	4.82493
BC168842_P1	0.000601049	0.0019106	1.29921	up	noncoding	BC168842	NA	misc_lncRNA	chr2	+	179567145	179571230	GCCAAAGAAATAGCTTCAGTTCTTCATCCCACTATTAAAATCATGCTTATGTGTAATGTG	sense_exon_overlap	NM_001106450	Etv3	ets variant 3	+	179567145	179576683	212.958	138.284	7.74445	7.36682	244.807	229.566	246.207	182.002	188.704	177.187	231.774	190.357	226.017	229.36	134.959	50.5321	7.89024	7.77738	7.90871	7.5903	7.64797	7.61073	7.81477	7.66058	7.79942	7.40845	7.26098	7.43102
DQ480745_P1	0.0093656	0.019508	1.29703	up	noncoding	DQ480745	NA	misc_lncRNA	chr10	+	95453753	95455274	GTTCTGTTTCAGTCTCCTGTATAAGAAGTACCATATTTTCTGCCCATCATACTTTGTAAT	others	NA	NA	NA	NA	NA	NA	3787.13	1751.13	11.8	11.4248	5040.13	4682.22	4937.66	3149	3247.81	3113.61	3469.64	3023.02	3421.11	3034.62	1638.87	579.911	12.0513	11.9972	12.0406	11.5805	11.6232	11.6069	11.7784	11.7458	11.7759	11.5234	11.296	11.4549
BC168682_P1	0.00228467	0.00587389	1.24708	up	noncoding	BC168682	NA	misc_lncRNA	chrX	+	29824088	29825659	CTTGTCCTTCAATACTGTACCCTGAAATGAGAAATACATTTTTGACAGAGGCTTAATGTT	intergenic	NA	NA	NA	NA	NA	NA	2928.65	1433.52	11.4367	11.1182	3509.62	3770.31	3522.11	2656.66	2681.17	2607.21	2689.96	2281.07	2639.72	2357.34	1517.08	426.155	11.534	11.6686	11.5504	11.3194	11.3286	11.3454	11.4174	11.3532	11.4139	11.1682	11.1851	11.0012
